# Supplementary material for: Sharing GWAS summary statistics results in more citations
Source: Commun Biol. 2023 Jan 28;6:116. doi: 10.1038/s42003-023-04497-8 (PMC9884206; doi:10.1038/s42003-023-04497-8)
Supplement: Supplementary file 2 — Supplementary Data 1–6 [file 42003_2023_4497_MOESM2_ESM.xlsx]

## Sheet: Supplementary Data 1
Supplementary Data 1. Studies and summary statistics datasets included in this study
PMID	DATE ADDED TO CATALOG	FIRST_AUTHOR	DATE	JOURNAL	LINK	STUDY	DISEASE/TRAIT	INITIAL SAMPLE SIZE	REPLICATION SAMPLE SIZE	PLATFORM [SNPS PASSING QC]	ASSSOCIATION_COUNT	MAPPED_TRAIT	MAPPED_TRAIT_URI	STUDY_ACCESSION	GENOTYPING TECHNOLOGY	SUMMARY STATS LOCATION	SUBMISSION DATE	STATISTICAL MODEL	BACKGROUND TRAIT	MAPPED BACKGROUND TRAIT	MAPPED BACKGROUND TRAIT URI	SUMMARY STATISTICS AVAILABLE	DATASETS IN THE STUDY
15761122	2008-06-16	Klein RJ	2005-03-10	Science	www.ncbi.nlm.nih.gov/pubmed/15761122	Complement factor H polymorphism in age-related macular degeneration.	Age-related macular degeneration	96 European ancestry cases, 50 European ancestry controls		Affymetrix [103611]	1	age-related macular degeneration	http://www.ebi.ac.uk/efo/EFO_0001365	GCST000001	Genome-wide genotyping array							N	0
16252231	2008-06-16	Maraganore DM	2005-09-09	Am J Hum Genet	www.ncbi.nlm.nih.gov/pubmed/16252231	High-resolution whole-genome association study of Parkinson disease.	Parkinson's disease	381 European ancestry cases, 363 European ancestry controls, 62 cases,79 controls, 1 Asian ancestry control from 443 sibships	269 European ancestry cases, 272 European ancestry controls, 62 cases, 60 controls, 1 Asian ancestry case	Perlegen [198345]	1	Parkinson disease	http://purl.obolibrary.org/obo/MONDO_0005180	GCST000002	Genome-wide genotyping array							N	0
16614226	2009-02-14	Herbert A	2006-04-14	Science	www.ncbi.nlm.nih.gov/pubmed/16614226	A common genetic variant is associated with adult and childhood obesity.	Obesity	694 individuals from 288 families	3,213 European ancestry obese cases, 6,210 European ancestry non-obese controls, 229 individuals, 368 European ancestry trios, 361 African American obese cases, 505 African American non-obese controls	Affymetrix [86604]	0	obesity	http://www.ebi.ac.uk/efo/EFO_0001073	GCST000003	Genome-wide genotyping array							N	0
16648850	2008-06-16	Arking DE	2006-04-30	Nat Genet	www.ncbi.nlm.nih.gov/pubmed/16648850	A common genetic variant in the NOS1 regulator NOS1AP modulates cardiac repolarization.	QT interval	100 European ancestry > 445ms female individuals, 100 European ancestry < 386ms female individuals	200 European ancestry > 85th pct female individuals, 200 European ancestry < 15th pct female individuals, 4,451 European ancestry individuals	Affymetrix [88500]	1	QT interval	http://www.ebi.ac.uk/efo/EFO_0004682	GCST000004	Genome-wide genotyping array							N	0
17052657	2008-06-16	Fung HC	2006-09-28	Lancet Neurol	www.ncbi.nlm.nih.gov/pubmed/17052657	Genome-wide genotyping in Parkinson's disease and neurologically normal controls: first stage analysis and public release of data.	Parkinson's disease	267 European ancestry cases, 270 European ancestry controls		Illumina [408803]	3	Parkinson disease	http://purl.obolibrary.org/obo/MONDO_0005180	GCST000005	Genome-wide genotyping array							N	0
17053108	2008-06-16	Dewan A	2006-10-19	Science	www.ncbi.nlm.nih.gov/pubmed/17053108	HTRA1 promoter polymorphism in wet age-related macular degeneration.	Age-related macular degeneration (wet)	96 South East Asian ancestry cases, 130 South East Asian ancestry controls		Affymetrix [97824]	1	age-related macular degeneration	http://www.ebi.ac.uk/efo/EFO_0001365	GCST000006	Genome-wide genotyping array							N	0
17053149	2009-09-28	Papassotiropoulos A	2006-10-20	Science	www.ncbi.nlm.nih.gov/pubmed/17053149	Common Kibra alleles are associated with human memory performance.	Memory performance	341 European ancestry individuals	662 European ancestry individuals, 18 Hispanic, African American, Native American, and Asian ancestry individuals	Affymetrix [178390]	0	memory performance	http://www.ebi.ac.uk/efo/EFO_0004874	GCST000007	Genome-wide genotyping array							N	0
17068223	2008-06-16	Duerr RH	2006-10-26	Science	www.ncbi.nlm.nih.gov/pubmed/17068223	A genome-wide association study identifies IL23R as an inflammatory bowel disease gene.	Inflammatory bowel disease	547 European ancestry cases, 548 European ancestry controls	1,151 cases from 595 families, 433 controls	Illumina [308332]	1	inflammatory bowel disease	http://www.ebi.ac.uk/efo/EFO_0003767	GCST000008	Genome-wide genotyping array							N	0
17099884	2009-09-28	Liu QR	2006-12-05	Am J Med Genet B Neuropsychiatr Genet	www.ncbi.nlm.nih.gov/pubmed/17099884	Addiction molecular genetics: 639,401 SNP whole genome association identifies many "cell adhesion" genes.	Addiction	560 African American cases, 360 African American controls, 420 European ancestry cases, 680 European ancestry controls		Affymetrix [639401]	0	drug dependence	http://www.ebi.ac.uk/efo/EFO_0003890	GCST000009	Genome-wide genotyping array							N	0
17158188	2008-06-16	Bierut LJ	2006-12-07	Hum Mol Genet	www.ncbi.nlm.nih.gov/pubmed/17158188	Novel genes identified in a high-density genome wide association study for nicotine dependence.	Nicotine dependence	482 European ancestry cases, 466 European ancestry controls	568 European ancestry cases, 413 European ancestry controls	Perlegen [2400000]	2	nicotine dependence	http://www.ebi.ac.uk/efo/EFO_0003768	GCST000010	Genome-wide genotyping array							N	0
17223258	2008-07-22	Spinola M	2007-01-16	Cancer Lett	www.ncbi.nlm.nih.gov/pubmed/17223258	Genome-wide single nucleotide polymorphism analysis of lung cancer risk detects the KLF6 gene.	Lung cancer	338 European ancestry lung adenocarcinoma cases, 335 European ancestry controls	265 European ancestry non-small cell lung carcinoma cases, 356 European ancestry controls	Affymetrix [~ 116204]	0	lung carcinoma	http://www.ebi.ac.uk/efo/EFO_0001071	GCST000011	Genome-wide genotyping array							N	0
17293876	2008-06-16	Sladek R	2007-02-11	Nature	www.ncbi.nlm.nih.gov/pubmed/17293876	A genome-wide association study identifies novel risk loci for type 2 diabetes.	Type 2 diabetes	661 European ancestry cases, 614 European ancestry controls	2,617 European ancestry cases, 2,894 European ancestry controls	Illumina [392935]	3	type 2 diabetes mellitus	http://purl.obolibrary.org/obo/MONDO_0005148	GCST000012	Genome-wide genotyping array							N	0
17357082	2008-09-09	Melquist S	2007-03-08	Am J Hum Genet	www.ncbi.nlm.nih.gov/pubmed/17357082	Identification of a novel risk locus for progressive supranuclear palsy by a pooled genomewide scan of 500,288 single-nucleotide polymorphisms.	Progressive supranuclear palsy	288 European ancestry cases, 344 European ancestry controls	213 European ancestry cases, 391 European ancestry controls	Affymetrix [428867]	0	Progressive supranuclear palsy	http://www.orpha.net/ORDO/Orphanet_683	GCST000015	Genome-wide genotyping array							N	0
17362836	2008-06-11	Schymick JC	2007-02-20	Lancet Neurol	www.ncbi.nlm.nih.gov/pubmed/17362836	Genome-wide genotyping in amyotrophic lateral sclerosis and neurologically normal controls: first stage analysis and public release of data.	Amyotrophic lateral sclerosis	276 European ancestry cases, 271 European ancestry controls		Illumina [549062]	6	amyotrophic lateral sclerosis	http://purl.obolibrary.org/obo/MONDO_0004976	GCST000013	Genome-wide genotyping array							N	0
17395743	2008-06-23	Hanson RL	2007-04-01	Diabetes	www.ncbi.nlm.nih.gov/pubmed/17395743	Identification of PVT1 as a candidate gene for end-stage renal disease in type 2 diabetes using a pooling-based genome-wide single nucleotide polymorphism association study.	End-stage renal disease	105 Pima Indian ancestry cases, 102 Pima Indian ancestry controls		Affymetrix [115352]	1	chronic kidney disease	http://www.ebi.ac.uk/efo/EFO_0003884	GCST000020	Genome-wide genotyping array							N	0
17401363	2008-06-16	Yeager M	2007-04-01	Nat Genet	www.ncbi.nlm.nih.gov/pubmed/17401363	Genome-wide association study of prostate cancer identifies a second risk locus at 8q24.	Prostate cancer	1,172 European ancestry cases, 1,157 European ancestry controls	3,124 European ancestry cases, 3,142 European ancestry controls	Illumina [538548]	2	prostate carcinoma	http://www.ebi.ac.uk/efo/EFO_0001663	GCST000017	Genome-wide genotyping array							N	0
17401366	2008-06-16	Gudmundsson J	2007-04-01	Nat Genet	www.ncbi.nlm.nih.gov/pubmed/17401366	Genome-wide association study identifies a second prostate cancer susceptibility variant at 8q24.	Prostate cancer	1,453 European ancestry cases, 3,064 European ancestry controls	1,210 European ancestry cases, 2,445 European ancestry controls, 373 African American cases, 372 African American controls	Illumina [316515]	3	prostate carcinoma	http://www.ebi.ac.uk/efo/EFO_0001663	GCST000019	Genome-wide genotyping array							N	0
17407593	2009-09-28	Uhl GR	2007-04-03	BMC Genet	www.ncbi.nlm.nih.gov/pubmed/17407593	Molecular genetics of nicotine dependence and abstinence: whole genome association using 520,000 SNPs.	Nicotine dependence	134 European ancestry cases, 320 European ancestry controls		Affymetrix [~ 520000]	0	nicotine dependence	http://www.ebi.ac.uk/efo/EFO_0003768	GCST000021	Genome-wide genotyping array							N	0
17434096	2008-06-16	Matarin M	2007-05-06	Lancet Neurol	www.ncbi.nlm.nih.gov/pubmed/17434096	A genome-wide genotyping study in patients with ischaemic stroke: initial analysis and data release.	Stroke	249 European ancestry cases, 268 European ancestry controls		Illumina [408803]	4	stroke	http://www.ebi.ac.uk/efo/EFO_0000712	GCST000032	Genome-wide genotyping array							N	0
17434869	2009-09-28	Frayling TM	2007-04-12	Science	www.ncbi.nlm.nih.gov/pubmed/17434869	A common variant in the FTO gene is associated with body mass index and predisposes to childhood and adult obesity.	Body mass index	5,483 European ancestry type 2 diabetes cases, 5,174 European ancestry controls	19,424 European ancestry adult individuals, 10,172 European ancestry children	Affymetrix [490032]	1	body mass index	http://www.ebi.ac.uk/efo/EFO_0004340	GCST000022	Genome-wide genotyping array							N	0
17435756	2008-06-16	Rioux JD	2007-04-15	Nat Genet	www.ncbi.nlm.nih.gov/pubmed/17435756	Genome-wide association study identifies new susceptibility loci for Crohn disease and implicates autophagy in disease pathogenesis.	Crohn's disease	946 cases, 977 controls	530 trios, 353 cases, 207 controls	Illumina [304413]	4	Crohn's disease	http://www.ebi.ac.uk/efo/EFO_0000384	GCST000023	Genome-wide genotyping array							N	0
17447842	2008-06-16	Libioulle C	2007-03-05	PLoS Genet	www.ncbi.nlm.nih.gov/pubmed/17447842	Novel Crohn disease locus identified by genome-wide association maps to a gene desert on 5p13.1 and modulates expression of PTGER4.	Crohn's disease	547 European ancestry cases, 928 European ancestry controls	1,266 European ancestry cases, 559 European ancestry controls, Up to 428 European ancestry trios	Illumina [302451]	3	Crohn's disease	http://www.ebi.ac.uk/efo/EFO_0000384	GCST000014	Genome-wide genotyping array							N	0
17460697	2008-06-16	Steinthorsdottir V	2007-04-26	Nat Genet	www.ncbi.nlm.nih.gov/pubmed/17460697	A variant in CDKAL1 influences insulin response and risk of type 2 diabetes.	Type 2 diabetes	1,399 European ancestry cases, 5,275 European ancestry controls	2,174 European ancestry cases, 7,287 European ancestry controls	Illumina [at least 313179]	3	type 2 diabetes mellitus	http://purl.obolibrary.org/obo/MONDO_0005148	GCST000027	Genome-wide genotyping array							N	0
17463246	2008-06-16	Saxena R	2007-04-26	Science	www.ncbi.nlm.nih.gov/pubmed/17463246	Genome-wide association analysis identifies loci for type 2 diabetes and triglyceride levels.	Type 2 diabetes	1,464 European ancestry cases, 1,467 European ancestry controls	5,065 European ancestry cases, 5,785 European ancestry controls, at least 18,129 cases and controls.	Affymetrix [386731]	8	type 2 diabetes mellitus	http://purl.obolibrary.org/obo/MONDO_0005148	GCST000028	Genome-wide genotyping array							Y	1
17463246	2009-02-13	Saxena R	2007-04-26	Science	www.ncbi.nlm.nih.gov/pubmed/17463246	Genome-wide association analysis identifies loci for type 2 diabetes and triglyceride levels.	Triglycerides	2,659 European ancestry type 2 diabetes cases and controls	5,217 European ancestry individuals	Affymetrix [389878]	2	triglyceride measurement	http://www.ebi.ac.uk/efo/EFO_0004530	GCST000026	Genome-wide genotyping array							Y	1
17463246	2017-11-01	Saxena R	2007-04-26	Science	www.ncbi.nlm.nih.gov/pubmed/17463246	Genome-wide association analysis identifies loci for type 2 diabetes and triglyceride levels.	HDL cholesterol levels	2,623 European ancestry type 2 diabetes cases and controls		Affymetrix [389878]	1	high density lipoprotein cholesterol measurement	http://www.ebi.ac.uk/efo/EFO_0004612	GCST004919	Genome-wide genotyping array							Y	1
17463246	2017-11-01	Saxena R	2007-04-26	Science	www.ncbi.nlm.nih.gov/pubmed/17463246	Genome-wide association analysis identifies loci for type 2 diabetes and triglyceride levels.	LDL cholesterol levels	2,601 European ancestry type 2 diabetes cases and controls		Affymetrix [389878]	2	low density lipoprotein cholesterol measurement	http://www.ebi.ac.uk/efo/EFO_0004611	GCST004920	Genome-wide genotyping array							Y	1
17463246	2017-11-01	Saxena R	2007-04-26	Science	www.ncbi.nlm.nih.gov/pubmed/17463246	Genome-wide association analysis identifies loci for type 2 diabetes and triglyceride levels.	Apolipoprotein A1 levels	1,451 European ancestry type 2 diabetes cases and controls		Affymetrix [389878]	1	apolipoprotein A 1 measurement	http://www.ebi.ac.uk/efo/EFO_0004614	GCST004921	Genome-wide genotyping array							Y	1
17463248	2008-06-16	Scott LJ	2007-04-26	Science	www.ncbi.nlm.nih.gov/pubmed/17463248	A genome-wide association study of type 2 diabetes in Finns detects multiple susceptibility variants.	Type 2 diabetes	1,161 European ancestry cases, 1,174 European ancestry controls	1,215 European ancestry cases, 1,258 European ancestry controls	Illumina [315635]	10	type 2 diabetes mellitus	http://purl.obolibrary.org/obo/MONDO_0005148	GCST000024	Genome-wide genotyping array							N	0
17463249	2008-06-16	Zeggini E	2007-04-26	Science	www.ncbi.nlm.nih.gov/pubmed/17463249	Replication of genome-wide association signals in UK samples reveals risk loci for type 2 diabetes.	Type 2 diabetes	1,924 European ancestry cases, 2,938 European ancestry controls	3,757 European ancestry cases, 5,346 European ancestry controls	Affymetrix [393453]	10	type 2 diabetes mellitus	http://purl.obolibrary.org/obo/MONDO_0005148	GCST000025	Genome-wide genotyping array							N	0
17470457	2009-09-28	Huentelman MJ	2007-04-30	Hum Mol Genet	www.ncbi.nlm.nih.gov/pubmed/17470457	Calmodulin-binding transcription activator 1 (CAMTA1) alleles predispose human episodic memory performance.	Episodic memory	341 European ancestry individuals	472 European ancestry individuals	Affymetrix [~ 502627]	0	episodic memory	http://www.ebi.ac.uk/efo/EFO_0004333	GCST000029	Genome-wide genotyping array							N	0
17474819	2008-09-08	Coon KD	2007-04-01	J Clin Psychiatry	www.ncbi.nlm.nih.gov/pubmed/17474819	A high-density whole-genome association study reveals that APOE is the major susceptibility gene for sporadic late-onset Alzheimer's disease.	Alzheimer's disease (late onset)	664 European ancestry cases, 422 European ancestry controls		Affymetrix [~ 502627]	1	Alzheimer disease	http://purl.obolibrary.org/obo/MONDO_0004975	GCST000018	Genome-wide genotyping array							N	0
17478679	2008-06-16	Helgadottir A	2007-05-03	Science	www.ncbi.nlm.nih.gov/pubmed/17478679	A common variant on chromosome 9p21 affects the risk of myocardial infarction.	Myocardial infarction	1,607 European ancestry cases, 6,728 European ancestry controls	2,980 European ancestry cases, 6,309 European ancestry controls	Illumina [305953]	1	myocardial infarction	http://www.ebi.ac.uk/efo/EFO_0000612	GCST000030	Genome-wide genotyping array							N	0
17478681	2009-09-28	McPherson R	2007-05-03	Science	www.ncbi.nlm.nih.gov/pubmed/17478681	A common allele on chromosome 9 associated with coronary heart disease.	Coronary heart disease	322 European ancestry cases, 312 European ancestry controls	3,984 European ancestry cases, 19,807 European ancestry controls	Perlegen [72864]	0	coronary artery disease	http://www.ebi.ac.uk/efo/EFO_0001645	GCST000031	Genome-wide genotyping array							N	0
17486107	2008-06-16	Baum AE	2007-05-08	Mol Psychiatry	www.ncbi.nlm.nih.gov/pubmed/17486107	A genome-wide association study implicates diacylglycerol kinase eta (DGKH) and several other genes in the etiology of bipolar disorder.	Bipolar disorder	461 European ancestry cases, 563 European ancestry controls	772 European ancestry cases, 876 European ancestry controls	Illumina [555235]	1	bipolar disorder	http://www.ebi.ac.uk/efo/EFO_0000289	GCST000033	Genome-wide genotyping array							N	0
17505501	2008-06-16	Kindmark A	2007-05-15	Pharmacogenomics J	www.ncbi.nlm.nih.gov/pubmed/17505501	Genome-wide pharmacogenetic investigation of a hepatic adverse event without clinical signs of immunopathology suggests an underlying immune pathogenesis.	Response to ximelagatran treatment (increased serum alanine aminotransferase levels)	74 European ancestry cases, 130 European ancestry treated controls	10 European ancestry cases, 16 European ancestry treated controls	Perlegen [~ 266722]	0	serum alanine aminotransferase measurement, response to ximelagatran	http://www.ebi.ac.uk/efo/EFO_0004735, http://purl.obolibrary.org/obo/GO_0036288	GCST000034	Genome-wide genotyping array							N	0
17522711	2008-06-16	Lencz T	2007-03-20	Mol Psychiatry	www.ncbi.nlm.nih.gov/pubmed/17522711	Converging evidence for a pseudoautosomal cytokine receptor gene locus in schizophrenia.	Schizophrenia	178 European ancestry cases, 144 European ancestry controls		Affymetrix [439511]	1	schizophrenia	http://purl.obolibrary.org/obo/MONDO_0005090	GCST000016	Genome-wide genotyping array							N	0
17529967	2008-06-16	Easton DF	2007-05-27	Nature	www.ncbi.nlm.nih.gov/pubmed/17529967	Genome-wide association study identifies novel breast cancer susceptibility loci.	Breast cancer	390 European ancestry cases, 364 European ancestry controls	4,364 East Asian ancestry cases, 24,174 European ancestry controls, 3,564 East Asian ancestry controls, 24,391 European ancestry controls	Perlegen [205586]	6	breast carcinoma	http://www.ebi.ac.uk/efo/EFO_0000305	GCST000035	Genome-wide genotyping array							N	0
17529973	2008-06-16	Hunter DJ	2007-05-27	Nat Genet	www.ncbi.nlm.nih.gov/pubmed/17529973	A genome-wide association study identifies alleles in FGFR2 associated with risk of sporadic postmenopausal breast cancer.	Breast cancer	1,145 European ancestry cases, 1,142 European ancestry controls	874 European ancestry cases, 1,478 European ancestry controls, 302 cases, 594 controls	Illumina [528173]	1	breast carcinoma	http://www.ebi.ac.uk/efo/EFO_0000305	GCST000036	Genome-wide genotyping array							N	0
17529974	2008-06-16	Stacey SN	2007-05-27	Nat Genet	www.ncbi.nlm.nih.gov/pubmed/17529974	Common variants on chromosomes 2q35 and 16q12 confer susceptibility to estrogen receptor-positive breast cancer.	Breast cancer	1,599 European ancestry cases, 11,546 European ancestry controls	2,954 European ancestry cases, 5,967 European ancestry controls, Up to 561 Japanese ancestry cases, Up to 565 Japanese ancestry control, Up to 422 African American cases, Up to 448 African American controls, Up to 418 Hispanic cases, Up to 422 Hispanic controls, Up to 148 cases, Up to 293 controls	Illumina [311524]	2	breast carcinoma	http://www.ebi.ac.uk/efo/EFO_0000305	GCST000037	Genome-wide genotyping array							N	0
17553421	2008-06-16	Reiman EM	2007-06-07	Neuron	www.ncbi.nlm.nih.gov/pubmed/17553421	GAB2 alleles modify Alzheimer's risk in APOE epsilon4 carriers.	Alzheimer's disease (late onset)	446 cases, 290 controls	415 cases, 260 controls	Affymetrix [312316]	1	Alzheimer disease	http://purl.obolibrary.org/obo/MONDO_0004975	GCST000046	Genome-wide genotyping array							N	0
17554260	2008-06-16	Todd JA	2007-06-06	Nat Genet	www.ncbi.nlm.nih.gov/pubmed/17554260	Robust associations of four new chromosome regions from genome-wide analyses of type 1 diabetes.	Type 1 diabetes	2,000 European ancestry cases, 3,000 European ancestry controls	2,997 European ancestry trios, 4,000 European ancestry cases, 5,000 European ancestry controls	Affymetrix [NR]	12	type 1 diabetes mellitus	http://purl.obolibrary.org/obo/MONDO_0005147	GCST000038	Genome-wide genotyping array							N	0
17554261	2008-06-16	Parkes M	2007-06-06	Nat Genet	www.ncbi.nlm.nih.gov/pubmed/17554261	Sequence variants in the autophagy gene IRGM and multiple other replicating loci contribute to Crohn's disease susceptibility.	Crohn's disease	1,748 cases, 2,938 controls	1,182 European ancestry cases, 2,024 European ancestry controls	Affymetrix [see WTCCC]	9	Crohn's disease	http://www.ebi.ac.uk/efo/EFO_0000384	GCST000039	Genome-wide genotyping array							N	0
17554300	2008-06-16	Wellcome Trust Case Control Consortium	2007-06-07	Nature	www.ncbi.nlm.nih.gov/pubmed/17554300	Genome-wide association study of 14,000 cases of seven common diseases and 3,000 shared controls.	Crohn's disease	1,748 European ancestry cases, 2,938 European ancestry controls	(see Parkes 2007)	Affymetrix [469557]	13	Crohn's disease	http://www.ebi.ac.uk/efo/EFO_0000384	GCST000042	Genome-wide genotyping array							N	0
17554300	2008-06-16	Wellcome Trust Case Control Consortium	2007-06-07	Nature	www.ncbi.nlm.nih.gov/pubmed/17554300	Genome-wide association study of 14,000 cases of seven common diseases and 3,000 shared controls.	Hypertension	1,952 European ancestry cases, 2,938 European ancestry controls		Affymetrix [469557]	2	hypertension	http://www.ebi.ac.uk/efo/EFO_0000537	GCST000041	Genome-wide genotyping array							N	0
17554300	2008-06-16	Wellcome Trust Case Control Consortium	2007-06-07	Nature	www.ncbi.nlm.nih.gov/pubmed/17554300	Genome-wide association study of 14,000 cases of seven common diseases and 3,000 shared controls.	Type 2 diabetes	1,924 European ancestry cases, 2,938 European ancestry controls	(see Zeggini 2007)	Affymetrix [469557]	7	type 2 diabetes mellitus	http://purl.obolibrary.org/obo/MONDO_0005148	GCST000047	Genome-wide genotyping array							N	0
17554300	2008-06-16	Wellcome Trust Case Control Consortium	2007-06-07	Nature	www.ncbi.nlm.nih.gov/pubmed/17554300	Genome-wide association study of 14,000 cases of seven common diseases and 3,000 shared controls.	Rheumatoid arthritis	1,860 European ancestry cases, 2,938 European ancestry controls		Affymetrix [469557]	7	rheumatoid arthritis	http://www.ebi.ac.uk/efo/EFO_0000685	GCST000040	Genome-wide genotyping array							N	0
17554300	2008-06-16	Wellcome Trust Case Control Consortium	2007-06-07	Nature	www.ncbi.nlm.nih.gov/pubmed/17554300	Genome-wide association study of 14,000 cases of seven common diseases and 3,000 shared controls.	Coronary heart disease	1,926 European ancestry cases, 2,938 European ancestry controls	(see Samani 2007)	Affymetrix [469557]	4	coronary artery disease	http://www.ebi.ac.uk/efo/EFO_0001645	GCST000045	Genome-wide genotyping array							N	0
17554300	2008-06-16	Wellcome Trust Case Control Consortium	2007-06-07	Nature	www.ncbi.nlm.nih.gov/pubmed/17554300	Genome-wide association study of 14,000 cases of seven common diseases and 3,000 shared controls.	Bipolar disorder	1,868 European ancestry cases, 2,938 European ancestry controls		Affymetrix [469557]	7	bipolar disorder	http://www.ebi.ac.uk/efo/EFO_0000289	GCST000044	Genome-wide genotyping array							N	0
17554300	2008-06-16	Wellcome Trust Case Control Consortium	2007-06-07	Nature	www.ncbi.nlm.nih.gov/pubmed/17554300	Genome-wide association study of 14,000 cases of seven common diseases and 3,000 shared controls.	Type 1 diabetes	1,963 European ancestry cases, 2,938 European ancestry controls	(see Todd 2007)	Affymetrix [469557]	10	type 1 diabetes mellitus	http://purl.obolibrary.org/obo/MONDO_0005147	GCST000043	Genome-wide genotyping array							N	0
17558408	2008-06-16	van Heel DA	2007-06-10	Nat Genet	www.ncbi.nlm.nih.gov/pubmed/17558408	A genome-wide association study for celiac disease identifies risk variants in the region harboring IL2 and IL21.	Celiac disease	778 European ancestry cases, 1,422 European ancestry controls	991 European ancestry cases, 1,489 European ancestry controls	Illumina [310605]	2	celiac disease	http://www.ebi.ac.uk/efo/EFO_0001060	GCST000048	Genome-wide genotyping array							N	0
17603472	2008-06-16	Gudbjartsson DF	2007-07-01	Nature	www.ncbi.nlm.nih.gov/pubmed/17603472	Variants conferring risk of atrial fibrillation on chromosome 4q25.	Atrial fibrillation/atrial flutter	550 European ancestry cases, 4,476 European ancestry controls	3,030 European ancestry cases, 14,780 European ancestry controls, 333 Han Chinese ancestry cases, 2,836 Han Chinese ancestry controls	Illumina [316515]	2	atrial fibrillation	http://www.ebi.ac.uk/efo/EFO_0000275	GCST000051	Genome-wide genotyping array							N	0
17603485	2008-06-16	Gudmundsson J	2007-07-01	Nat Genet	www.ncbi.nlm.nih.gov/pubmed/17603485	Two variants on chromosome 17 confer prostate cancer risk, and the one in TCF2 protects against type 2 diabetes.	Prostate cancer	1,501 European ancestry cases, 11,290 European ancestry controls	1,992 European ancestry cases, 3,058 European ancestry controls	Illumina [310520]	2	prostate carcinoma	http://www.ebi.ac.uk/efo/EFO_0001663	GCST000050	Genome-wide genotyping array							N	0
17611496	2008-06-16	Moffatt MF	2007-07-26	Nature	www.ncbi.nlm.nih.gov/pubmed/17611496	Genetic variants regulating ORMDL3 expression contribute to the risk of childhood asthma.	Asthma	994 European ancestry cases, 1,243 European ancestry controls	200 European ancestry cases, 2,120 European ancestry controls	Illumina [307328]	1	asthma	http://purl.obolibrary.org/obo/MONDO_0004979	GCST000061	Genome-wide genotyping array							N	0
17618283	2008-06-16	Zanke BW	2007-07-08	Nat Genet	www.ncbi.nlm.nih.gov/pubmed/17618283	Genome-wide association scan identifies a colorectal cancer susceptibility locus on chromosome 8q24.	Colorectal cancer	1,257 cases, 1,336 controls	5,084 European ancestry cases, 5,388 European ancestry controls, 1,139 cases, 1,055 controls	Affymetrix, Illumina [99632]	1	colorectal cancer	http://www.ebi.ac.uk/efo/EFO_0005842	GCST000052	Genome-wide genotyping array							N	0
17618284	2008-06-16	Tomlinson I	2007-07-08	Nat Genet	www.ncbi.nlm.nih.gov/pubmed/17618284	A genome-wide association scan of tag SNPs identifies a susceptibility variant for colorectal cancer at 8q24.21.	Colorectal cancer	930 European ancestry cases, 960 European ancestry controls	7,334 European ancestry cases, 5,246 European ancestry controls	Illumina [547647]	1	colorectal cancer	http://www.ebi.ac.uk/efo/EFO_0005842	GCST000053	Genome-wide genotyping array							N	0
17632509	2008-06-16	Buch S	2007-07-15	Nat Genet	www.ncbi.nlm.nih.gov/pubmed/17632509	A genome-wide association scan identifies the hepatic cholesterol transporter ABCG8 as a susceptibility factor for human gallstone disease.	Gallstone disease	280 European ancestry cases, 360 European ancestry controls	1,833 European ancestry cases, 1,035 European ancestry controls, 167 Hispanic cases, 167 Hispanic controls	Affymetrix [382492]	1	gallstones	http://www.ebi.ac.uk/efo/EFO_0004210	GCST000055	Genome-wide genotyping array							N	0
17632545	2008-06-16	Hakonarson H	2007-07-15	Nature	www.ncbi.nlm.nih.gov/pubmed/17632545	A genome-wide association study identifies KIAA0350 as a type 1 diabetes gene.	Type 1 diabetes	467 European ancestry trios, 561 European ancestry cases, 1,143 European ancestry controls	390 European ancestry trios, 1,333 European ancestry cases from 549 families	Illumina [543071]	4	type 1 diabetes mellitus	http://purl.obolibrary.org/obo/MONDO_0005147	GCST000054	Genome-wide genotyping array							N	0
17634447	2008-06-16	Stefansson H	2007-07-19	N Engl J Med	www.ncbi.nlm.nih.gov/pubmed/17634447	A genetic risk factor for periodic limb movements in sleep.	Restless legs syndrome	306 European ancestry cases, 15,664 European ancestry controls	311 European ancestry cases, 1,895 European ancestry controls	Illumina [306937]	1	restless legs syndrome	http://www.ebi.ac.uk/efo/EFO_0004270	GCST000058	Genome-wide genotyping array							N	0
17634449	2008-06-16	Samani NJ	2007-07-18	N Engl J Med	www.ncbi.nlm.nih.gov/pubmed/17634449	Genomewide association analysis of coronary artery disease.	Coronary heart disease	1,926 European ancestry cases, 2,938 European ancestry controls	875 European ancestry cases, 1,644 European ancestry controls	Affymetrix [377857]	7	coronary artery disease	http://www.ebi.ac.uk/efo/EFO_0001645	GCST000057	Genome-wide genotyping array							N	0
17637780	2008-06-16	Winkelmann J	2007-07-18	Nat Genet	www.ncbi.nlm.nih.gov/pubmed/17637780	Genome-wide association study of restless legs syndrome identifies common variants in three genomic regions.	Restless legs syndrome	401 European ancestry cases, 1,644 European ancestry controls	906 European ancestry cases, 891 European ancestry controls, 255 French Canadian cases, 287 French Canadian controls	Affymetrix [236758]	3	restless legs syndrome	http://www.ebi.ac.uk/efo/EFO_0004270	GCST000056	Genome-wide genotyping array							N	0
17641165	2008-09-15	Fellay J	2007-07-19	Science	www.ncbi.nlm.nih.gov/pubmed/17641165	A whole-genome association study of major determinants for host control of HIV-1.	HIV-1 viral setpoint	486 European ancestry cases	140 European ancestry cases	Illumina [535101]	0	response to virus	http://purl.obolibrary.org/obo/GO_0009615	GCST000059	Genome-wide genotyping array							N	0
17653210	2008-06-16	Maeda S	2007-08-01	Kidney Int Suppl	www.ncbi.nlm.nih.gov/pubmed/17653210	Genetic variations associated with diabetic nephropathy and type II diabetes in a Japanese population.	Type 2 diabetes nephropathy	94 Japanese ancestry cases, 94 Japanese ancestry controls		NR [~ 80000]	1	diabetic nephropathy, type 2 diabetes mellitus	http://www.ebi.ac.uk/efo/EFO_0000401, http://purl.obolibrary.org/obo/MONDO_0005148	GCST000064	Genome-wide genotyping array							N	0
17658951	2008-07-22	Scuteri A	2007-07-20	PLoS Genet	www.ncbi.nlm.nih.gov/pubmed/17658951	Genome-wide association scan shows genetic variants in the FTO gene are associated with obesity-related traits.	Obesity-related traits	4,741 Sardinian individuals	3,205 African American, Hispanic, and European ancestry individuals	Affymetrix [362129]	3	body weight, waist-hip ratio, body mass index	http://www.ebi.ac.uk/efo/EFO_0004338, http://www.ebi.ac.uk/efo/EFO_0004343, http://www.ebi.ac.uk/efo/EFO_0004340	GCST000060	Genome-wide genotyping array							N	0
17660530	2008-06-16	Hafler DA	2007-07-29	N Engl J Med	www.ncbi.nlm.nih.gov/pubmed/17660530	Risk alleles for multiple sclerosis identified by a genomewide study.	Multiple sclerosis	931 European ancestry trios, 2,431 European ancestry controls	609 European ancestry trios, 2,322 European ancestry cases, 2,987 European ancestry controls	Affymetrix [334923]	6	multiple sclerosis	http://purl.obolibrary.org/obo/MONDO_0005301	GCST000062	Genome-wide genotyping array							N	0
17667963	2008-06-16	Shifman S	2007-07-31	Mol Psychiatry	www.ncbi.nlm.nih.gov/pubmed/17667963	A whole genome association study of neuroticism using DNA pooling.	Neuroticism	1,038 European ancestry cases, 1,016 European ancestry controls	831 European ancestry cases, 702 European ancestry controls	Affymetrix [452574]	1	neurotic disorder	http://www.ebi.ac.uk/efo/EFO_0004257	GCST000063	Genome-wide genotyping array							N	0
17668382	2008-09-09	Salonen JT	2007-06-26	Am J Hum Genet	www.ncbi.nlm.nih.gov/pubmed/17668382	Type 2 diabetes whole-genome association study in four populations: the DiaGen consortium.	Type 2 diabetes	201 Finland founder cases, 200 Finland founder controls, 200 Ashkenazi Jewish cases, 197 Ashkenazi Jewish controls, 99 European ancestry cases, 100 European ancestry controls	2,573 European ancestry cases, 2,776 European ancestry controls	Illumina [315917]	2	type 2 diabetes mellitus	http://purl.obolibrary.org/obo/MONDO_0005148	GCST000049	Genome-wide genotyping array							N	0
17671248	2009-09-28	Dunckley T	2007-08-01	N Engl J Med	www.ncbi.nlm.nih.gov/pubmed/17671248	Whole-genome analysis of sporadic amyotrophic lateral sclerosis.	Amyotrophic lateral sclerosis	386 European ancestry cases, 542 European ancestry controls	901 cases and 1,025 controls of European, Hispanic, Asian, American Indian, Pacific Islander, and other ancestries	Affymetrix, Illumina [776955]	0	amyotrophic lateral sclerosis	http://purl.obolibrary.org/obo/MONDO_0004976	GCST000065	Genome-wide genotyping array							N	0
17684544	2008-09-10	Franke A	2007-08-08	PLoS One	www.ncbi.nlm.nih.gov/pubmed/17684544	Systematic association mapping identifies NELL1 as a novel IBD disease gene.	Crohn's disease	393 European ancestry cases, 399 European ancestry controls	375 European ancestry trios, 1,395 European ancestry cases, 1,603 European ancestry controls, 454 French Canadian founder trios, 466 French Canadian founder cases, 358 French Canadian founder controls	Affymetrix [92387]	3	Crohn's disease	http://www.ebi.ac.uk/efo/EFO_0000384	GCST000066	Genome-wide genotyping array							N	0
17690259	2008-06-16	Thorleifsson G	2007-08-09	Science	www.ncbi.nlm.nih.gov/pubmed/17690259	Common sequence variants in the LOXL1 gene confer susceptibility to exfoliation glaucoma.	Glaucoma (exfoliation)	75 European ancestry cases, 14,474 European ancestry controls	199 European ancestry cases, 198 European ancestry controls	Illumina [304250]	1	exfoliation syndrome	http://www.ebi.ac.uk/efo/EFO_0004235	GCST000067	Genome-wide genotyping array							N	0
17767157	2009-09-28	Weedon MN	2007-09-02	Nat Genet	www.ncbi.nlm.nih.gov/pubmed/17767157	A common variant of HMGA2 is associated with adult and childhood height in the general population.	Height	4,921 European ancestry individuals	19,064 European ancestry adult individuals, 6,827 European ancestry children	Affymetrix [364301]	1	body height	http://www.ebi.ac.uk/efo/EFO_0004339	GCST000068	Genome-wide genotyping array							N	0
17767159	2008-08-21	Menzel S	2007-09-02	Nat Genet	www.ncbi.nlm.nih.gov/pubmed/17767159	A QTL influencing F cell production maps to a gene encoding a zinc-finger protein on chromosome 2p15.	F-cell distribution	179 European ancestry individuals	90 European ancestry individuals	Illumina [308015]	3	fetal hemoglobin measurement	http://www.ebi.ac.uk/efo/EFO_0004576	GCST000069	Genome-wide genotyping array							N	0
17804789	2008-06-16	Raelson JV	2007-09-05	Proc Natl Acad Sci U S A	www.ncbi.nlm.nih.gov/pubmed/17804789	Genome-wide association study for Crohn's disease in the Quebec Founder Population identifies multiple validated disease loci.	Crohn's disease	382 French Canadian founder trios	750 European ancestry cases, 828 European ancestry controls, 521 European ancestry trios	Perlegen [164279]	3	Crohn's disease	http://www.ebi.ac.uk/efo/EFO_0000384	GCST000071	Genome-wide genotyping array							N	0
17804836	2008-06-16	Plenge RM	2007-09-05	N Engl J Med	www.ncbi.nlm.nih.gov/pubmed/17804836	TRAF1-C5 as a risk locus for rheumatoid arthritis--a genomewide study.	Rheumatoid arthritis	1,522 European ancestry cases, 1,850 European ancestry controls	1,053 European ancestry cases, 1,858 European ancestry controls	Illumina [297086]	3	rheumatoid arthritis	http://www.ebi.ac.uk/efo/EFO_0000685	GCST000070	Genome-wide genotyping array							N	0
17827064	2008-06-16	van Es MA	2007-09-07	Lancet Neurol	www.ncbi.nlm.nih.gov/pubmed/17827064	ITPR2 as a susceptibility gene in sporadic amyotrophic lateral sclerosis: a genome-wide association study.	Amyotrophic lateral sclerosis	461 European ancestry cases, 450 European ancestry controls	876 European ancestry cases, 906 European ancestry controls	Illumina [311946]	1	amyotrophic lateral sclerosis	http://purl.obolibrary.org/obo/MONDO_0004976	GCST000072	Genome-wide genotyping array							N	0
17846124	2009-09-28	Hayes MG	2007-09-10	Diabetes	www.ncbi.nlm.nih.gov/pubmed/17846124	Identification of type 2 diabetes genes in Mexican Americans through genome-wide association studies.	Type 2 diabetes	281 Mexican American cases, 280 Mexican American controls	1,087 European ancestry individuals, 440 Pima Indian ancestry cases, 455 Pima Indian ancestry controls, 124 Amish cases, 295 Amish controls	Affymetrix [88142]	0	type 2 diabetes mellitus	http://purl.obolibrary.org/obo/MONDO_0005148	GCST000075	Genome-wide genotyping array							N	0
17846125	2008-06-23	Hanson RL	2007-09-10	Diabetes	www.ncbi.nlm.nih.gov/pubmed/17846125	A search for variants associated with young-onset type 2 diabetes in American Indians in a 100K genotyping array.	Type 2 diabetes	440 American Indian ancestry cases, 455 American Indian ancestry controls	1,207 American Indian ancestry cases, 1,627 American Indian ancestry controls, 1,465 European ancestry individuals, 427 European ancestry controls, 760 Hispanic individuals	Affymetrix [80044]	0	type 2 diabetes mellitus	http://purl.obolibrary.org/obo/MONDO_0005148	GCST000074	Genome-wide genotyping array							N	0
17846126	2009-09-28	Rampersaud E	2007-09-10	Diabetes	www.ncbi.nlm.nih.gov/pubmed/17846126	Identification of novel candidate genes for type 2 diabetes from a genome-wide association scan in the Old Order Amish: evidence for replication from diabetes-related quantitative traits and from independent populations.	Type 2 diabetes	124 Old Order Amish cases, 295 Old Order Amish controls	1,555 European ancestry cases, 1,467 European ancestry controls, 300 Pima Indian ancestry cases, 334 Pima Indian ancestry controls, 287 Mexican American cases, 316 Mexican American controls	Affymetrix [82485]	0	type 2 diabetes mellitus	http://purl.obolibrary.org/obo/MONDO_0005148	GCST000076	Genome-wide genotyping array							N	0
17848626	2009-09-28	Florez JC	2007-09-10	Diabetes	www.ncbi.nlm.nih.gov/pubmed/17848626	A 100K genome-wide association scan for diabetes and related traits in the Framingham Heart Study: replication and integration with other genome-wide datasets.	Type 2 diabetes and 6 quantitative traits	1,087 European ancestry individuals from 307 families	1,465 European ancestry individuals, 1,464 European ancestry cases, 1,467 European ancestry controls, 300 Pima Indian ancestry cases, 334 Pima Indian ancestry controls, 287 Mexican American cases, 316 Mexican American controls, 124 Old Order Amish cases, 295 Old Order Amish controls	Affymetrix [66543]	0	insulin measurement, glucose measurement, type 2 diabetes mellitus	http://www.ebi.ac.uk/efo/EFO_0004467, http://www.ebi.ac.uk/efo/EFO_0004468, http://purl.obolibrary.org/obo/MONDO_0005148	GCST000073	Genome-wide genotyping array							N	0
17903292	2009-09-28	Hwang SJ	2007-09-19	BMC Med Genet	www.ncbi.nlm.nih.gov/pubmed/17903292	A genome-wide association for kidney function and endocrine-related traits in the NHLBI's Framingham Heart Study.	Cystatin C levels	981 individuals		Affymetrix [70897]	1	cystatin C measurement	http://www.ebi.ac.uk/efo/EFO_0004617	GCST000091	Genome-wide genotyping array							N	0
17903292	2008-09-02	Hwang SJ	2007-09-19	BMC Med Genet	www.ncbi.nlm.nih.gov/pubmed/17903292	A genome-wide association for kidney function and endocrine-related traits in the NHLBI's Framingham Heart Study.	Thyroid stimulating hormone levels	883 individuals		Affymetrix [70897]	3	thyroid stimulating hormone measurement	http://www.ebi.ac.uk/efo/EFO_0004748	GCST000100	Genome-wide genotyping array							N	0
17903292	2008-09-11	Hwang SJ	2007-09-19	BMC Med Genet	www.ncbi.nlm.nih.gov/pubmed/17903292	A genome-wide association for kidney function and endocrine-related traits in the NHLBI's Framingham Heart Study.	Urinary albumin excretion	822 individuals		Affymetrix [70897]	2	albuminuria	http://www.ebi.ac.uk/efo/EFO_0004285	GCST000105	Genome-wide genotyping array							N	0
17903293	2008-09-11	Benjamin EJ	2007-09-19	BMC Med Genet	www.ncbi.nlm.nih.gov/pubmed/17903293	Genome-wide association with select biomarker traits in the Framingham Heart Study.	Select biomarker traits	1,012 European ancestry individuals		Affymetrix [70897]	21	vitamin K measurement, alkaline phosphatase measurement, CD40 ligand measurement, tumor necrosis factor-alpha measurement, serum alanine aminotransferase measurement, atrial natriuretic factor measurement, C-reactive protein measurement, CCL2 measurement, bilirubin measurement, vitamin D measurement	http://www.ebi.ac.uk/efo/EFO_0004618, http://www.ebi.ac.uk/efo/EFO_0004533, http://www.ebi.ac.uk/efo/EFO_0004790, http://www.ebi.ac.uk/efo/EFO_0004684, http://www.ebi.ac.uk/efo/EFO_0004735, http://www.ebi.ac.uk/efo/EFO_0004789, http://www.ebi.ac.uk/efo/EFO_0004458, http://www.ebi.ac.uk/efo/EFO_0004749, http://www.ebi.ac.uk/efo/EFO_0004570, http://www.ebi.ac.uk/efo/EFO_0004631	GCST000083	Genome-wide genotyping array							N	0
17903294	2008-08-28	Yang Q	2007-09-19	BMC Med Genet	www.ncbi.nlm.nih.gov/pubmed/17903294	Genome-wide association and linkage analyses of hemostatic factors and hematological phenotypes in the Framingham Heart Study.	Factor VII	886 European ancestry individuals		Affymetrix [70897]	4	factor VII measurement	http://www.ebi.ac.uk/efo/EFO_0004619	GCST000082	Genome-wide genotyping array							N	0
17903294	2008-08-28	Yang Q	2007-09-19	BMC Med Genet	www.ncbi.nlm.nih.gov/pubmed/17903294	Genome-wide association and linkage analyses of hemostatic factors and hematological phenotypes in the Framingham Heart Study.	Hemostatic factors and hematological phenotypes	Up to 1,062 European ancestry individuals		Affymetrix [70897]	18	platelet aggregation, hemoglobin measurement, erythrocyte count, mean corpuscular hemoglobin, blood viscosity, tissue plasminogen activator measurement, plasminogen activator inhibitor 1 measurement	http://purl.obolibrary.org/obo/GO_0070527, http://www.ebi.ac.uk/efo/EFO_0004509, http://www.ebi.ac.uk/efo/EFO_0004305, http://www.ebi.ac.uk/efo/EFO_0004527, http://www.ebi.ac.uk/efo/EFO_0004301, http://www.ebi.ac.uk/efo/EFO_0004791, http://www.ebi.ac.uk/efo/EFO_0004792	GCST000080	Genome-wide genotyping array							N	0
17903295	2008-09-15	Lunetta KL	2007-09-19	BMC Med Genet	www.ncbi.nlm.nih.gov/pubmed/17903295	Genetic correlates of longevity and selected age-related phenotypes: a genome-wide association study in the Framingham Study.	Aging traits	1,345 individuals from 330 families		Affymetrix [70897]	10	age at menopause, aging, exercise test, age at death	http://www.ebi.ac.uk/efo/EFO_0004704, http://purl.obolibrary.org/obo/GO_0007568, http://www.ebi.ac.uk/efo/EFO_0004328, http://www.ebi.ac.uk/efo/EFO_0005056	GCST000096	Genome-wide genotyping array							N	0
17903295	2008-09-10	Lunetta KL	2007-09-19	BMC Med Genet	www.ncbi.nlm.nih.gov/pubmed/17903295	Genetic correlates of longevity and selected age-related phenotypes: a genome-wide association study in the Framingham Study.	Morbidity-free survival	558 individuals		Affymetrix [70897]	5	disease free survival	http://www.ebi.ac.uk/efo/EFO_0000409	GCST000103	Genome-wide genotyping array							N	0
17903296	2008-09-10	Kiel DP	2007-09-19	BMC Med Genet	www.ncbi.nlm.nih.gov/pubmed/17903296	Genome-wide association with bone mass and geometry in the Framingham Heart Study.	Bone mineral density	Up to 1,141 individuals from 241 families		Affymetrix [70897]	8	bone density	http://www.ebi.ac.uk/efo/EFO_0003923	GCST000092	Genome-wide genotyping array							N	0
17903296	2008-09-10	Kiel DP	2007-09-19	BMC Med Genet	www.ncbi.nlm.nih.gov/pubmed/17903296	Genome-wide association with bone mass and geometry in the Framingham Heart Study.	Hip geometry	Up to 1,094 individuals from 241 families		Affymetrix [70897]	16	hip geometry	http://www.ebi.ac.uk/efo/EFO_0004685	GCST000101	Genome-wide genotyping array							N	0
17903297	2008-09-10	Seshadri S	2007-09-19	BMC Med Genet	www.ncbi.nlm.nih.gov/pubmed/17903297	Genetic correlates of brain aging on MRI and cognitive test measures: a genome-wide association and linkage analysis in the Framingham Study.	Volumetric brain MRI	705 European ancestry individuals		Affymetrix [70897]	5	volumetric brain MRI	http://www.ebi.ac.uk/efo/EFO_0004868	GCST000088	Genome-wide genotyping array							N	0
17903297	2008-09-10	Seshadri S	2007-09-19	BMC Med Genet	www.ncbi.nlm.nih.gov/pubmed/17903297	Genetic correlates of brain aging on MRI and cognitive test measures: a genome-wide association and linkage analysis in the Framingham Study.	Cognitive test performance	694 European ancestry individuals		Affymetrix [70897]	14	neuropsychological test	http://www.ebi.ac.uk/efo/EFO_0003926	GCST000098	Genome-wide genotyping array							N	0
17903298	2008-09-10	Meigs JB	2007-09-19	BMC Med Genet	www.ncbi.nlm.nih.gov/pubmed/17903298	Genome-wide association with diabetes-related traits in the Framingham Heart Study.	Fasting plasma glucose	1,027 individuals		Affymetrix [70897]	6	fasting blood glucose measurement	http://www.ebi.ac.uk/efo/EFO_0004465	GCST000085	Genome-wide genotyping array							N	0
17903298	2009-09-15	Meigs JB	2007-09-19	BMC Med Genet	www.ncbi.nlm.nih.gov/pubmed/17903298	Genome-wide association with diabetes-related traits in the Framingham Heart Study.	Diabetes (incident)	91 cases, 1,083 controls		Affymetrix [70897]	1	diabetes mellitus	http://www.ebi.ac.uk/efo/EFO_0000400	GCST000108	Genome-wide genotyping array							N	0
17903298	2008-09-10	Meigs JB	2007-09-19	BMC Med Genet	www.ncbi.nlm.nih.gov/pubmed/17903298	Genome-wide association with diabetes-related traits in the Framingham Heart Study.	Diabetes related insulin traits	Up to 982 individuals		Affymetrix [70897]	4	insulin sensitivity measurement, HbA1c measurement, insulin resistance, fasting blood insulin measurement	http://www.ebi.ac.uk/efo/EFO_0004471, http://www.ebi.ac.uk/efo/EFO_0004541, http://www.ebi.ac.uk/efo/EFO_0002614, http://www.ebi.ac.uk/efo/EFO_0004466	GCST000077	Genome-wide genotyping array							N	0
17903299	2009-09-28	Kathiresan S	2007-09-19	BMC Med Genet	www.ncbi.nlm.nih.gov/pubmed/17903299	A genome-wide association study for blood lipid phenotypes in the Framingham Heart Study.	Lipid traits	1,087 European ancestry individuals	~8,100 European ancestry individuals	Affymetrix [70897]	0	lipid measurement	http://www.ebi.ac.uk/efo/EFO_0004529	GCST000078	Genome-wide genotyping array							N	0
17903300	2008-09-12	Fox CS	2007-09-19	BMC Med Genet	www.ncbi.nlm.nih.gov/pubmed/17903300	Genome-wide association to body mass index and waist circumference: the Framingham Heart Study 100K project.	Waist circumference	1,079 European ancestry individuals from 310 families		Affymetrix [70897]	2	waist circumference	http://www.ebi.ac.uk/efo/EFO_0004342	GCST000084	Genome-wide genotyping array							N	0
17903300	2008-09-17	Fox CS	2007-09-19	BMC Med Genet	www.ncbi.nlm.nih.gov/pubmed/17903300	Genome-wide association to body mass index and waist circumference: the Framingham Heart Study 100K project.	Body mass index	1,341 European ancestry individuals from 310 families		Affymetrix [70897]	3	body mass index	http://www.ebi.ac.uk/efo/EFO_0004340	GCST000090	Genome-wide genotyping array							N	0
17903301	2008-09-10	Vasan RS	2007-09-19	BMC Med Genet	www.ncbi.nlm.nih.gov/pubmed/17903301	Genome-wide association of echocardiographic dimensions, brachial artery endothelial function and treadmill exercise responses in the Framingham Heart Study.	Exercise treadmill test traits	Up to 1,238 European ancestry individuals		Affymetrix [70897]	4	exercise test	http://www.ebi.ac.uk/efo/EFO_0004328	GCST000089	Genome-wide genotyping array							N	0
17903301	2008-09-10	Vasan RS	2007-09-19	BMC Med Genet	www.ncbi.nlm.nih.gov/pubmed/17903301	Genome-wide association of echocardiographic dimensions, brachial artery endothelial function and treadmill exercise responses in the Framingham Heart Study.	Echocardiographic traits	Up to 1,238 European ancestry individuals		Affymetrix [70897]	8	cardiovascular measurement, left ventricular function, left atrial function	http://www.ebi.ac.uk/efo/EFO_0004298, http://www.ebi.ac.uk/efo/EFO_0004295, http://www.ebi.ac.uk/efo/EFO_0004294	GCST000110	Genome-wide genotyping array							N	0
17903301	2008-09-17	Vasan RS	2007-09-19	BMC Med Genet	www.ncbi.nlm.nih.gov/pubmed/17903301	Genome-wide association of echocardiographic dimensions, brachial artery endothelial function and treadmill exercise responses in the Framingham Heart Study.	Endothelial function traits	Up to 1,238 European ancestry individuals		Affymetrix [70897]	1	cardiovascular measurement	http://www.ebi.ac.uk/efo/EFO_0004298	GCST000102	Genome-wide genotyping array							N	0
17903302	2008-09-12	Levy D	2007-09-19	BMC Med Genet	www.ncbi.nlm.nih.gov/pubmed/17903302	Framingham Heart Study 100K Project: genome-wide associations for blood pressure and arterial stiffness.	Blood pressure	Up to 1,327 individuals		Affymetrix [70897]	9	blood pressure	http://www.ebi.ac.uk/efo/EFO_0004325	GCST000094	Genome-wide genotyping array							N	0
17903302	2008-06-18	Levy D	2007-09-19	BMC Med Genet	www.ncbi.nlm.nih.gov/pubmed/17903302	Framingham Heart Study 100K Project: genome-wide associations for blood pressure and arterial stiffness.	Tonometry	644 individuals		Affymetrix [70897]	13	blood pressure	http://www.ebi.ac.uk/efo/EFO_0004325	GCST000107	Genome-wide genotyping array							N	0
17903303	2008-09-10	O'Donnell CJ	2007-09-19	BMC Med Genet	www.ncbi.nlm.nih.gov/pubmed/17903303	Genome-wide association study for subclinical atherosclerosis in major arterial territories in the NHLBI's Framingham Heart Study.	Subclinical atherosclerosis traits (other)	Up to 984 individuals		Affymetrix [70897]	8	cardiovascular disease biomarker measurement	http://www.ebi.ac.uk/efo/EFO_0005278	GCST000087	Genome-wide genotyping array							N	0
17903303	2008-09-10	O'Donnell CJ	2007-09-19	BMC Med Genet	www.ncbi.nlm.nih.gov/pubmed/17903303	Genome-wide association study for subclinical atherosclerosis in major arterial territories in the NHLBI's Framingham Heart Study.	Coronary artery calcification	Up to 678 individuals		Affymetrix [70897]	3	coronary artery calcification	http://www.ebi.ac.uk/efo/EFO_0004723	GCST000097	Genome-wide genotyping array							N	0
17903304	2008-09-12	Larson MG	2007-09-19	BMC Med Genet	www.ncbi.nlm.nih.gov/pubmed/17903304	Framingham Heart Study 100K project: genome-wide associations for cardiovascular disease outcomes.	Major CVD	142 cases and 1,203 controls from 310 families		Affymetrix [70897]	1	cardiovascular disease	http://www.ebi.ac.uk/efo/EFO_0000319	GCST000093	Genome-wide genotyping array							N	0
17903304	2008-10-14	Larson MG	2007-09-19	BMC Med Genet	www.ncbi.nlm.nih.gov/pubmed/17903304	Framingham Heart Study 100K project: genome-wide associations for cardiovascular disease outcomes.	Atrial fibrillation	151 cases and 1,190 controls from 310 families		Affymetrix [70897]	3	atrial fibrillation	http://www.ebi.ac.uk/efo/EFO_0000275	GCST000109	Genome-wide genotyping array							N	0
17903304	2009-09-28	Larson MG	2007-09-19	BMC Med Genet	www.ncbi.nlm.nih.gov/pubmed/17903304	Framingham Heart Study 100K project: genome-wide associations for cardiovascular disease outcomes.	Heart failure	75 cases and 1,272 controls from 310 families		Affymetrix [70897]	1	heart failure	http://www.ebi.ac.uk/efo/EFO_0003144	GCST000104	Genome-wide genotyping array							N	0
17903305	2008-09-17	Murabito JM	2007-09-19	BMC Med Genet	www.ncbi.nlm.nih.gov/pubmed/17903305	A genome-wide association study of breast and prostate cancer in the NHLBI's Framingham Heart Study.	Prostate cancer	59 cases, 558 controls		Affymetrix [70897]	5	prostate carcinoma	http://www.ebi.ac.uk/efo/EFO_0001663	GCST000095	Genome-wide genotyping array							N	0
17903305	2008-09-10	Murabito JM	2007-09-19	BMC Med Genet	www.ncbi.nlm.nih.gov/pubmed/17903305	A genome-wide association study of breast and prostate cancer in the NHLBI's Framingham Heart Study.	Breast cancer	58 cases, 665 controls		Affymetrix [70897]	9	breast carcinoma	http://www.ebi.ac.uk/efo/EFO_0000305	GCST000079	Genome-wide genotyping array							N	0
17903306	2008-09-10	Newton-Cheh C	2007-09-19	BMC Med Genet	www.ncbi.nlm.nih.gov/pubmed/17903306	Genome-wide association study of electrocardiographic and heart rate variability traits: the Framingham Heart Study.	Heart rate variability traits	747 European ancestry individuals from 307 families		Affymetrix [70897]	2	heart rate	http://www.ebi.ac.uk/efo/EFO_0004326	GCST000086	Genome-wide genotyping array							N	0
17903306	2009-09-28	Newton-Cheh C	2007-09-19	BMC Med Genet	www.ncbi.nlm.nih.gov/pubmed/17903306	Genome-wide association study of electrocardiographic and heart rate variability traits: the Framingham Heart Study.	Electrocardiographic traits	1,951 European ancestry individuals from 355 families		Affymetrix [70897]	2	electrocardiography	http://www.ebi.ac.uk/efo/EFO_0004327	GCST000111	Genome-wide genotyping array							N	0
17903307	2009-09-28	Wilk JB	2007-09-19	BMC Med Genet	www.ncbi.nlm.nih.gov/pubmed/17903307	Framingham Heart Study genome-wide association: results for pulmonary function measures.	Mean forced vital capacity from 2 exams	Up to 1,222 individuals		Affymetrix [70897]	2	vital capacity	http://www.ebi.ac.uk/efo/EFO_0004312	GCST000099	Genome-wide genotyping array							N	0
17903307	2008-09-10	Wilk JB	2007-09-19	BMC Med Genet	www.ncbi.nlm.nih.gov/pubmed/17903307	Framingham Heart Study genome-wide association: results for pulmonary function measures.	Pulmonary function	Up to 1,222 individuals		Affymetrix [70897]	10	pulmonary function measurement	http://www.ebi.ac.uk/efo/EFO_0003892	GCST000106	Genome-wide genotyping array							N	0
17903308	2014-08-01	Gottlieb DJ	2007-09-19	BMC Med Genet	www.ncbi.nlm.nih.gov/pubmed/17903308	Genome-wide association of sleep and circadian phenotypes.	Sleep-related phenotypes	up to 738 individuals from 203 families		Affymetrix [70897]	5	sleep measurement	http://www.ebi.ac.uk/efo/EFO_0004870	GCST000081	Genome-wide genotyping array							N	0
17911428	2009-09-28	Cervino AC	2007-10-08	Ann N Y Acad Sci	www.ncbi.nlm.nih.gov/pubmed/17911428	A genome-wide study of lupus: preliminary analysis and data release.	Lupus	51 cases,114 controls		Affymetrix [241701]	0	systemic lupus erythematosus	http://www.ebi.ac.uk/efo/EFO_0002690	GCST000112	Genome-wide genotyping array							N	0
17934461	2008-06-16	Broderick P	2007-10-14	Nat Genet	www.ncbi.nlm.nih.gov/pubmed/17934461	A genome-wide association study shows that common alleles of SMAD7 influence colorectal cancer risk.	Colorectal cancer	930 European ancestry cases, 960 European ancestry controls	7,473 European ancestry cases, 5,984 European ancestry controls	Illumina [547647]	1	colorectal cancer	http://www.ebi.ac.uk/efo/EFO_0005842	GCST000113	Genome-wide genotyping array							N	0
17952075	2009-02-16	Sulem P	2007-10-21	Nat Genet	www.ncbi.nlm.nih.gov/pubmed/17952075	Genetic determinants of hair, eye and skin pigmentation in Europeans.	Skin sensitivity to sun	2,986 Icelandic ancestry individuals	3,932 European ancestry individuals	Illumina [317511]	2	skin sensitivity to sun	http://www.ebi.ac.uk/efo/EFO_0004795	GCST000116	Genome-wide genotyping array							N	0
17952075	2009-02-16	Sulem P	2007-10-21	Nat Genet	www.ncbi.nlm.nih.gov/pubmed/17952075	Genetic determinants of hair, eye and skin pigmentation in Europeans.	Red vs non-red hair color	2,986 Icelandic ancestry individuals	3,932 European ancestry individuals	Illumina [317511]	1	hair color	http://www.ebi.ac.uk/efo/EFO_0003924	GCST000115	Genome-wide genotyping array							N	0
17952075	2008-06-16	Sulem P	2007-10-21	Nat Genet	www.ncbi.nlm.nih.gov/pubmed/17952075	Genetic determinants of hair, eye and skin pigmentation in Europeans.	Freckles	2,986 Icelandic ancestry individuals	3,932 European ancestry individuals	Illumina [317511]	3	freckles	http://www.ebi.ac.uk/efo/EFO_0003963	GCST000119	Genome-wide genotyping array							N	0
17952075	2008-06-16	Sulem P	2007-10-21	Nat Genet	www.ncbi.nlm.nih.gov/pubmed/17952075	Genetic determinants of hair, eye and skin pigmentation in Europeans.	Blond vs. brown hair color	2,986 Icelandic ancestry individuals	3,932 European ancestry individuals	Illumina [317511]	4	hair color	http://www.ebi.ac.uk/efo/EFO_0003924	GCST000118	Genome-wide genotyping array							N	0
17952075	2008-06-16	Sulem P	2007-10-21	Nat Genet	www.ncbi.nlm.nih.gov/pubmed/17952075	Genetic determinants of hair, eye and skin pigmentation in Europeans.	Blue vs. green eyes	2,986 Icelandic ancestry individuals	3,932 European ancestry individuals	Illumina [317511]	3	eye color	http://www.ebi.ac.uk/efo/EFO_0003949	GCST000117	Genome-wide genotyping array							N	0
17952075	2009-02-16	Sulem P	2007-10-21	Nat Genet	www.ncbi.nlm.nih.gov/pubmed/17952075	Genetic determinants of hair, eye and skin pigmentation in Europeans.	Blue vs. brown eyes	2,986 Icelandic ancestry individuals	3,932 European ancestry individuals	Illumina [317511]	1	eye color	http://www.ebi.ac.uk/efo/EFO_0003949	GCST000120	Genome-wide genotyping array							N	0
17975299	2008-09-15	Webster JA	2007-11-01	Neurodegener Dis	www.ncbi.nlm.nih.gov/pubmed/17975299	Sorl1 as an Alzheimer's disease predisposition gene?	Alzheimer's disease	664 cases, 422 controls		Affymetrix [~ 502627]	1	Alzheimer disease	http://purl.obolibrary.org/obo/MONDO_0004975	GCST000121	Genome-wide genotyping array							N	0
17982456	2008-06-16	Plenge RM	2007-11-04	Nat Genet	www.ncbi.nlm.nih.gov/pubmed/17982456	Two independent alleles at 6q23 associated with risk of rheumatoid arthritis.	Rheumatoid arthritis	397 European ancestry cases, 1,211 controls	1,408 cases, 2,426 controls, 875 European ancestry cases, 832 European ancestry controls	Affymetrix [79853]	2	rheumatoid arthritis	http://www.ebi.ac.uk/efo/EFO_0000685	GCST000122	Genome-wide genotyping array							N	0
17997608	2009-09-28	Li S	2007-11-09	PLoS Genet	www.ncbi.nlm.nih.gov/pubmed/17997608	The GLUT9 gene is associated with serum uric acid levels in Sardinia and Chianti cohorts.	Urate levels	4,305 Sardinian individuals	1,301 European ancestry individuals	Affymetrix [362129]	1	urate measurement	http://www.ebi.ac.uk/efo/EFO_0004531	GCST000123	Genome-wide genotyping array							N	0
17998437	2009-09-28	Li H	2007-11-12	Arch Neurol	www.ncbi.nlm.nih.gov/pubmed/17998437	Candidate single-nucleotide polymorphisms from a genomewide association study of Alzheimer disease.	Alzheimer's disease	753 European ancestry cases, 736 European ancestry controls	418 European ancestry cases, 249 European ancestry controls	Affymetrix [469438]	1	Alzheimer disease	http://purl.obolibrary.org/obo/MONDO_0004975	GCST000124	Genome-wide genotyping array							N	0
17999355	2008-06-16	Stokowski RP	2007-10-15	Am J Hum Genet	www.ncbi.nlm.nih.gov/pubmed/17999355	A genomewide association study of skin pigmentation in a South Asian population.	Skin pigmentation	363 South Asian ancestry low maxL* individuals, 374 South Asian ancestry high maxL* individuals	116 South Asian ancestry low maxL* individuals, 115 South Asian ancestry high maxL* individuals	Perlegen [1502205]	3	skin pigmentation	http://www.ebi.ac.uk/efo/EFO_0003784	GCST000114	Genome-wide genotyping array							N	0
18057069	2008-09-12	Cronin S	2007-12-07	Hum Mol Genet	www.ncbi.nlm.nih.gov/pubmed/18057069	A genome-wide association study of sporadic ALS in a homogenous Irish population.	Amyotrophic lateral sclerosis	221 Genetically Homogenous Irish cases, 211 Genetically Homogenous Irish controls	737 European ancestry cases, 721 European ancestry controls	Illumina [497917]	1	amyotrophic lateral sclerosis	http://purl.obolibrary.org/obo/MONDO_0004976	GCST000126	Genome-wide genotyping array							N	0
18067574	2009-09-28	Butcher LM	2008-01-22	Genes Brain Behav	www.ncbi.nlm.nih.gov/pubmed/18067574	Genome-wide quantitative trait locus association scan of general cognitive ability using pooled DNA and 500K single nucleotide polymorphism microarrays.	General cognitive ability	458 European ancestry low General cognitive ability children, 402 European ancestry high General codnitive ability children	3,195 European ancestry children	Affymetrix [449127]	0	intelligence	http://www.ebi.ac.uk/efo/EFO_0004337	GCST000145	Genome-wide genotyping array							N	0
18073375	2008-09-12	Duggan D	2007-12-19	J Natl Cancer Inst	www.ncbi.nlm.nih.gov/pubmed/18073375	Two genome-wide association studies of aggressive prostate cancer implicate putative prostate tumor suppressor gene DAB2IP.	Prostate cancer	1,235 European ancestry cases, 1,599 European ancestry controls	1,032 European ancestry cases, 571 European ancestry controls, 210 African American cases, 346 African American controls	Affymetrix, Illumina [60275]	0	prostate carcinoma	http://www.ebi.ac.uk/efo/EFO_0001663	GCST000128	Genome-wide genotyping array							N	0
18075462	2008-06-16	Suzuki S	2007-11-17	Pharmacogenet Genomics	www.ncbi.nlm.nih.gov/pubmed/18075462	A novel genetic marker for coronary spasm in women from a genome-wide single nucleotide polymorphism analysis.	Coronary spasm	50 Japanese ancestry female cases, 50 Japanese ancestry female controls	151 Japanese ancestry female cases, 160 Japanese ancestry female controls	Affymetrix [97552]	1	Coronary Vasospasm	http://www.ebi.ac.uk/efo/EFO_0004225	GCST000125	Genome-wide genotyping array							N	0
18084291	2008-06-16	van Es MA	2007-12-16	Nat Genet	www.ncbi.nlm.nih.gov/pubmed/18084291	Genetic variation in DPP6 is associated with susceptibility to amyotrophic lateral sclerosis.	Amyotrophic lateral sclerosis	737 European ancestry cases, 721 European ancestry controls	1,030 European ancestry cases, 1,195 European ancestry controls	Illumina [311946]	3	amyotrophic lateral sclerosis	http://purl.obolibrary.org/obo/MONDO_0004976	GCST000127	Genome-wide genotyping array							N	0
18159244	2008-09-15	Hinney A	2007-12-26	PLoS One	www.ncbi.nlm.nih.gov/pubmed/18159244	Genome wide association (GWA) study for early onset extreme obesity supports the role of fat mass and obesity associated gene (FTO) variants.	Obesity (early onset extreme)	487 European ancestry cases, 442 European ancestry controls	2,269 European ancestry individuals from 644 families	Affymetrix [440794]	1	obesity	http://www.ebi.ac.uk/efo/EFO_0001073	GCST000129	Genome-wide genotyping array							N	0
18179892	2008-06-16	Wallace C	2008-01-10	Am J Hum Genet	www.ncbi.nlm.nih.gov/pubmed/18179892	Genome-wide association study identifies genes for biomarkers of cardiovascular disease: serum urate and dyslipidemia.	LDL cholesterol	1,955 European ancestry hypertensive individuals	2,033 European ancestry individuals from 519 families, 1,461 European ancestry twins	Affymetrix [400496]	3	low density lipoprotein cholesterol measurement	http://www.ebi.ac.uk/efo/EFO_0004611	GCST000131	Genome-wide genotyping array							N	0
18179892	2008-06-16	Wallace C	2008-01-10	Am J Hum Genet	www.ncbi.nlm.nih.gov/pubmed/18179892	Genome-wide association study identifies genes for biomarkers of cardiovascular disease: serum urate and dyslipidemia.	Urate levels	1,955 European ancestry hypertensive individuals	2,033 European ancestry individuals from 519 families, 1,461 European ancestry twins	Affymetrix [400496]	1	urate measurement	http://www.ebi.ac.uk/efo/EFO_0004531	GCST000130	Genome-wide genotyping array							N	0
18193043	2008-09-16	Willer CJ	2008-01-13	Nat Genet	www.ncbi.nlm.nih.gov/pubmed/18193043	Newly identified loci that influence lipid concentrations and risk of coronary artery disease.	HDL cholesterol	8,656 European ancestry individuals	11,437 European ancestry individuals	Affymetrix, Illumina [~ 2261000] (imputed)	10	high density lipoprotein cholesterol measurement	http://www.ebi.ac.uk/efo/EFO_0004612	GCST000135	Genome-wide genotyping array							N	0
18193043	2008-09-16	Willer CJ	2008-01-13	Nat Genet	www.ncbi.nlm.nih.gov/pubmed/18193043	Newly identified loci that influence lipid concentrations and risk of coronary artery disease.	LDL cholesterol	8,589 European ancestry individuals	12,981 European ancestry individuals	Affymetrix, Illumina [~ 2261000] (imputed)	7	low density lipoprotein cholesterol measurement	http://www.ebi.ac.uk/efo/EFO_0004611	GCST000132	Genome-wide genotyping array							N	0
18193043	2008-09-16	Willer CJ	2008-01-13	Nat Genet	www.ncbi.nlm.nih.gov/pubmed/18193043	Newly identified loci that influence lipid concentrations and risk of coronary artery disease.	Triglycerides	8,684 European ancestry individuals	9,741 European ancestry individuals	Affymetrix, Illumina [~ 2261000] (imputed)	9	triglyceride measurement	http://www.ebi.ac.uk/efo/EFO_0004530	GCST000139	Genome-wide genotyping array							N	0
18193044	2008-06-16	Kathiresan S	2008-01-13	Nat Genet	www.ncbi.nlm.nih.gov/pubmed/18193044	Six new loci associated with blood low-density lipoprotein cholesterol, high-density lipoprotein cholesterol or triglycerides in humans.	Triglycerides	2,758 European ancestry individuals	18,554 European ancestry individuals	Affymetrix [389878]	9	triglyceride measurement	http://www.ebi.ac.uk/efo/EFO_0004530	GCST000138	Genome-wide genotyping array							N	0
18193044	2008-06-16	Kathiresan S	2008-01-13	Nat Genet	www.ncbi.nlm.nih.gov/pubmed/18193044	Six new loci associated with blood low-density lipoprotein cholesterol, high-density lipoprotein cholesterol or triglycerides in humans.	LDL cholesterol	2,758 European ancestry individuals	18,544 European ancestry individuals	Affymetrix [389878]	7	low density lipoprotein cholesterol measurement	http://www.ebi.ac.uk/efo/EFO_0004611	GCST000134	Genome-wide genotyping array							N	0
18193044	2008-06-16	Kathiresan S	2008-01-13	Nat Genet	www.ncbi.nlm.nih.gov/pubmed/18193044	Six new loci associated with blood low-density lipoprotein cholesterol, high-density lipoprotein cholesterol or triglycerides in humans.	HDL cholesterol	2,758 European ancestry individuals	18,554 European ancestry individuals	Affymetrix [389878]	6	high density lipoprotein cholesterol measurement	http://www.ebi.ac.uk/efo/EFO_0004612	GCST000133	Genome-wide genotyping array							N	0
18193045	2009-09-28	Sanna S	2008-01-13	Nat Genet	www.ncbi.nlm.nih.gov/pubmed/18193045	Common variants in the GDF5-UQCC region are associated with variation in human height.	Height	1,084 European ancestry cases, 1,287 European ancestry controls, 4,298 European individuals	23,684 European ancestry individuals, 3,860 African American individuals	Affymetrix, Illumina [~ 2261000] (imputed)	5	body height	http://www.ebi.ac.uk/efo/EFO_0004339	GCST000136	Genome-wide genotyping array							N	0
18193046	2008-06-16	Kooner JS	2008-01-13	Nat Genet	www.ncbi.nlm.nih.gov/pubmed/18193046	Genome-wide scan identifies variation in MLXIPL associated with plasma triglycerides.	Triglycerides	1,005 European ancestry male individuals, 1,006 Indian Asian ancestry male individuals	6,827 European ancestry individuals, 2,528 Mexican ancestry individuals, 1,181 Indian Asian ancestry female individuals	Perlegen [up to 216774]	4	triglyceride measurement	http://www.ebi.ac.uk/efo/EFO_0004530	GCST000137	Genome-wide genotyping array							N	0
18195134	2009-09-28	Byun E	2008-01-14	Arch Neurol	www.ncbi.nlm.nih.gov/pubmed/18195134	Genome-wide pharmacogenomic analysis of the response to interferon beta therapy in multiple sclerosis.	Response to interferon beta therapy	99 European ancestry responders, 107 European ancestry non-responders	81 European ancestry individuals	Affymetrix [~ 100000]	0	response to interferon beta	http://purl.obolibrary.org/obo/GO_0035456	GCST000140	Genome-wide genotyping array							N	0
18198356	2008-06-16	Hakonarson H	2008-01-15	Diabetes	www.ncbi.nlm.nih.gov/pubmed/18198356	A novel susceptibility locus for type 1 diabetes on Chr12q13 identified by a genome-wide association study.	Type 1 diabetes	467 European ancestry trios, 561 European ancestry cases, 1,143 European ancestry controls	946 European ancestry cases and 1,098 European ancestry controls from 549 families, 364 European ancestry trios	Illumina [543071]	1	type 1 diabetes mellitus	http://purl.obolibrary.org/obo/MONDO_0005147	GCST000141	Genome-wide genotyping array							N	0
18204098	2008-06-16	Hom G	2008-01-20	N Engl J Med	www.ncbi.nlm.nih.gov/pubmed/18204098	Association of systemic lupus erythematosus with C8orf13-BLK and ITGAM-ITGAX.	Systemic lupus erythematosus	1,311 European ancestry cases, 3,340 European ancestry controls	793 European ancestry cases, 857 European ancestry controls	Illumina [502033]	9	systemic lupus erythematosus	http://www.ebi.ac.uk/efo/EFO_0002690	GCST000144	Genome-wide genotyping array							N	0
18204446	2008-06-16	Harley JB	2008-01-20	Nat Genet	www.ncbi.nlm.nih.gov/pubmed/18204446	Genome-wide association scan in women with systemic lupus erythematosus identifies susceptibility variants in ITGAM, PXK, KIAA1542 and other loci.	Systemic lupus erythematosus	720 European ancestry female cases, 2,337 European ancestry female controls	1,846 European ancestry female cases, 1,825 European ancestry female controls	Illumina [317501]	6	systemic lupus erythematosus	http://www.ebi.ac.uk/efo/EFO_0002690	GCST000142	Genome-wide genotyping array							N	0
18204447	2008-06-16	Kozyrev SV	2008-01-20	Nat Genet	www.ncbi.nlm.nih.gov/pubmed/18204447	Functional variants in the B-cell gene BANK1 are associated with systemic lupus erythematosus.	Systemic lupus erythematosus	279 European ancestry cases, 515 European ancestry controls	1,757 European ancestry cases, 1,540 European ancestry controls	Affymetrix [85042]	1	systemic lupus erythematosus	http://www.ebi.ac.uk/efo/EFO_0002690	GCST000143	Genome-wide genotyping array							N	0
18227835	2008-12-11	Berrettini W	2008-01-29	Mol Psychiatry	www.ncbi.nlm.nih.gov/pubmed/18227835	Alpha-5/alpha-3 nicotinic receptor subunit alleles increase risk for heavy smoking.	Nicotine dependence	7,481 European ancestry individuals	~2000 European ancestry individuals	Affymetrix [460959]	0	nicotine dependence	http://www.ebi.ac.uk/efo/EFO_0003768	GCST000147	Genome-wide genotyping array							N	0
18239089	2008-09-16	Kong A	2008-02-02	Science	www.ncbi.nlm.nih.gov/pubmed/18239089	Sequence variants in the RNF212 gene associate with genome-wide recombination rate.	Recombination rate (males)	1,887 male individuals	1,248 male individuals	Illumina [309241]	1	recombination rate	http://www.ebi.ac.uk/efo/EFO_0004863	GCST000148	Genome-wide genotyping array							N	0
18239089	2008-09-17	Kong A	2008-02-02	Science	www.ncbi.nlm.nih.gov/pubmed/18239089	Sequence variants in the RNF212 gene associate with genome-wide recombination rate.	Recombination rate (females)	1,702 female individuals	1,663 female individuals	Illumina [309241]	1	recombination rate	http://www.ebi.ac.uk/efo/EFO_0004863	GCST000149	Genome-wide genotyping array							N	0
18245381	2008-09-12	Uda M	2008-02-05	Proc Natl Acad Sci U S A	www.ncbi.nlm.nih.gov/pubmed/18245381	Genome-wide association study shows BCL11A associated with persistent fetal hemoglobin and amelioration of the phenotype of beta-thalassemia.	Fetal hemoglobin levels	4,305 European ancestry individuals	521 European ancestry individuals	Affymetrix [362129]	2	fetal hemoglobin measurement	http://www.ebi.ac.uk/efo/EFO_0004576	GCST000150	Genome-wide genotyping array							N	0
18252221	2008-09-17	Kayser M	2008-01-24	Am J Hum Genet	www.ncbi.nlm.nih.gov/pubmed/18252221	Three genome-wide association studies and a linkage analysis identify HERC2 as a human iris color gene.	Iris color	925 Erasmus Rucphen individuals, 481 European ancestry females	5,575 European ancestry individuals, 1,292 Erasmus Rucphen individuals	Affymetrix, Illumina [up to 500000]	1	eye color	http://www.ebi.ac.uk/efo/EFO_0003949	GCST000146	Genome-wide genotyping array							N	0
18262040	2008-09-15	Sandhu MS	2008-02-09	Lancet	www.ncbi.nlm.nih.gov/pubmed/18262040	LDL-cholesterol concentrations: a genome-wide association study.	LDL cholesterol	11,685 European ancestry individuals	Up to 4,979 European ancestry individuals	Affymetrix, Illumina [up to 461986]	3	low density lipoprotein cholesterol measurement	http://www.ebi.ac.uk/efo/EFO_0004611	GCST000151	Genome-wide genotyping array							N	0
18264096	2008-06-16	Thomas G	2008-02-10	Nat Genet	www.ncbi.nlm.nih.gov/pubmed/18264096	Multiple loci identified in a genome-wide association study of prostate cancer.	Prostate cancer	1,172 European ancestry cases, 1,157 European ancestry controls	3,941 European ancestry cases, 3,964 European ancestry controls	Illumina [527869]	7	prostate carcinoma	http://www.ebi.ac.uk/efo/EFO_0001663	GCST000154	Genome-wide genotyping array							N	0
18264097	2008-06-16	Eeles RA	2008-02-10	Nat Genet	www.ncbi.nlm.nih.gov/pubmed/18264097	Multiple newly identified loci associated with prostate cancer susceptibility.	Prostate cancer	1,854 European ancestry cases, 1,894 European ancestry controls	3,268 European ancestry cases, 3,366 European ancestry controls	Illumina [541129]	12	prostate carcinoma	http://www.ebi.ac.uk/efo/EFO_0001663	GCST000152	Genome-wide genotyping array							N	0
18264098	2008-06-16	Gudmundsson J	2008-02-10	Nat Genet	www.ncbi.nlm.nih.gov/pubmed/18264098	Common sequence variants on 2p15 and Xp11.22 confer susceptibility to prostate cancer.	Prostate cancer	1,854 European ancestry cases, 21,372 European ancestry controls	8,239 European ancestry cases, 7,590 European ancestry controls	Illumina [310520]	2	prostate carcinoma	http://www.ebi.ac.uk/efo/EFO_0001663	GCST000153	Genome-wide genotyping array							N	0
18282107	2008-09-15	Shifman S	2008-02-15	PLoS Genet	www.ncbi.nlm.nih.gov/pubmed/18282107	Genome-wide association identifies a common variant in the reelin gene that increases the risk of schizophrenia only in women.	Schizophrenia	660 Ashkenazi Jewish cases, 2,271 Ashkenazi Jewish controls	1,859 European ancestry cases, 3,943 European ancestry controls, 759 Ashkenazi Jewish cases, 3,389 Ashkenazi Jewish controls, 415 Han Chinese ancestry cases, 458 Han Chinese ancestry controls	Affymetrix [510552]	1	schizophrenia	http://purl.obolibrary.org/obo/MONDO_0005090	GCST000155	Genome-wide genotyping array							N	0
18311140	2008-06-16	Hunt KA	2008-03-02	Nat Genet	www.ncbi.nlm.nih.gov/pubmed/18311140	Newly identified genetic risk variants for celiac disease related to the immune response.	Celiac disease	767 European ancestry cases, 1,422 European ancestry controls	1,643 European ancestry cases, 3,406 European ancestry controls	Illumina [310605]	8	celiac disease	http://www.ebi.ac.uk/efo/EFO_0001060	GCST000157	Genome-wide genotyping array							N	0
18316681	2008-07-22	Uhl GR	2008-03-01	Arch Gen Psychiatry	www.ncbi.nlm.nih.gov/pubmed/18316681	Genome-wide association for methamphetamine dependence: convergent results from 2 samples.	Methamphetamine dependence	240 East Asian ancestry cases, 340 East Asian ancestry controls		Affymetrix [up to 466883]	0	methamphetamine dependence	http://www.ebi.ac.uk/efo/EFO_0004701	GCST000156	Genome-wide genotyping array							N	0
18317468	2008-07-22	Sklar P	2008-03-04	Mol Psychiatry	www.ncbi.nlm.nih.gov/pubmed/18317468	Whole-genome association study of bipolar disorder.	Bipolar disorder	1,461 European ancestry cases, 2,008 European ancestry controls	409 European ancestry trios from 256 families, 365 European ancestry cases, 351 European ancestry controls	Affymetrix [372193]	0	bipolar disorder	http://www.ebi.ac.uk/efo/EFO_0000289	GCST000158	Genome-wide genotyping array							N	0
18325910	2008-09-17	Liu YJ	2008-03-05	Hum Mol Genet	www.ncbi.nlm.nih.gov/pubmed/18325910	Genome-wide association scans identified CTNNBL1 as a novel gene for obesity.	Obesity	1,000 European ancestry individuals	896 European ancestry cases, 2,916 European ancestry controls	Affymetrix [379319]	0	obesity	http://www.ebi.ac.uk/efo/EFO_0001073	GCST000159	Genome-wide genotyping array							N	0
18326623	2008-06-16	Gold B	2008-03-11	Proc Natl Acad Sci U S A	www.ncbi.nlm.nih.gov/pubmed/18326623	Genome-wide association study provides evidence for a breast cancer risk locus at 6q22.33.	Breast cancer	249 Ashkenazi Jewish non-BRCA1/2 carriers cases, 299 Ashkenazi Jewish non-BRCA1/2 carriers controls	1,193 Ashkenazi Jewish non-BRCA1/2 carriers cases,1,166 Ashkenazi Jewish non-BRCA1/2 carriers controls	Affymetrix [150080]	1	breast carcinoma	http://www.ebi.ac.uk/efo/EFO_0000305	GCST000162	Genome-wide genotyping array							N	0
18327256	2008-09-17	Doring A	2008-03-09	Nat Genet	www.ncbi.nlm.nih.gov/pubmed/18327256	SLC2A9 influences uric acid concentrations with pronounced sex-specific effects.	Urate levels	1,644 European ancestry individuals	9,947 European ancestry individuals	Affymetrix [335152]	1	urate measurement	http://www.ebi.ac.uk/efo/EFO_0004531	GCST000161	Genome-wide genotyping array							N	0
18327257	2008-09-17	Vitart V	2008-03-09	Nat Genet	www.ncbi.nlm.nih.gov/pubmed/18327257	SLC2A9 is a newly identified urate transporter influencing serum urate concentration, urate excretion and gout.	Urate levels	794 European ancestry individuals	706 European ancestry individuals	Illumina [308140]	1	urate measurement	http://www.ebi.ac.uk/efo/EFO_0004531	GCST000160	Genome-wide genotyping array							N	0
18332876	2008-07-22	Kirov G	2008-03-11	Mol Psychiatry	www.ncbi.nlm.nih.gov/pubmed/18332876	A genome-wide association study in 574 schizophrenia trios using DNA pooling.	Schizophrenia	574 European ancestry trios, 605 European ancestry controls		Illumina [~ 550000]	1	schizophrenia	http://purl.obolibrary.org/obo/MONDO_0005090	GCST000163	Genome-wide genotyping array							N	0
18347602	2008-09-30	Sullivan PF	2008-03-18	Mol Psychiatry	www.ncbi.nlm.nih.gov/pubmed/18347602	Genomewide association for schizophrenia in the CATIE study: results of stage 1.	Schizophrenia	417 European ancestry cases, 411 European ancestry controls, 217 African American cases, 219 African American controls, 104 American Indian, Asian, Pacific Islander or Hispanic/Latino ancestry cases, 103 American Indian, Asian, Pacific Islander or Hispanic/Latino ancestry controls		Affymetrix [492900]	6	schizophrenia	http://purl.obolibrary.org/obo/MONDO_0005090	GCST000164	Genome-wide genotyping array							N	0
18360741	2008-07-22	Butcher LM	2008-03-25	Behav Genet	www.ncbi.nlm.nih.gov/pubmed/18360741	The nature of nurture: a genomewide association scan for family chaos.	Environmental confusion in the home	469 European ancestry children from low chaos families, 369 European ancestry children from high chaos families	3,529 European ancestry children	Affymetrix [117062]	0	CHAOS measure	http://www.ebi.ac.uk/efo/EFO_0004779	GCST000166	Genome-wide genotyping array							N	0
18364390	2008-06-27	Capon F	2008-03-25	Hum Mol Genet	www.ncbi.nlm.nih.gov/pubmed/18364390	Identification of ZNF313/RNF114 as a novel psoriasis susceptibility gene.	Psoriasis	318 European ancestry cases, 288 European ancestry controls	2,361 European ancestry cases, 1,927 European ancestry controls	Illumina [~ 408000]	2	psoriasis	http://www.ebi.ac.uk/efo/EFO_0000676	GCST000165	Genome-wide genotyping array							N	0
18369459	2008-06-16	Liu Y	2008-04-04	PLoS Genet	www.ncbi.nlm.nih.gov/pubmed/18369459	A genome-wide association study of psoriasis and psoriatic arthritis identifies new disease loci.	Psoriasis	218 European ancestry cases, 519 European ancestry controls	1,153 European ancestry cases, 1,217 European ancestry controls	Illumina [305983]	3	psoriasis	http://www.ebi.ac.uk/efo/EFO_0000676	GCST000173	Genome-wide genotyping array							N	0
18372901	2008-06-16	Tenesa A	2008-03-30	Nat Genet	www.ncbi.nlm.nih.gov/pubmed/18372901	Genome-wide association scan identifies a colorectal cancer susceptibility locus on 11q23 and replicates risk loci at 8q24 and 18q21.	Colorectal cancer	981 European ancestry cases, 1,002 European ancestry controls	10,287 European ancestry cases, 10,401 European ancestry controls, 4,400 Japanese ancestry cases, 3,179 Japanese ancestry controls, 1,789 cases, 1,771 controls	Illumina [541628]	3	colorectal cancer	http://www.ebi.ac.uk/efo/EFO_0005842	GCST000168	Genome-wide genotyping array							N	0
18372903	2008-06-16	Zeggini E	2008-03-30	Nat Genet	www.ncbi.nlm.nih.gov/pubmed/18372903	Meta-analysis of genome-wide association data and large-scale replication identifies additional susceptibility loci for type 2 diabetes.	Type 2 diabetes	4,549 European ancestry cases, 5,579 European ancestry controls	24,194 European ancestry cases, 55,598 European ancestry controls	Affymetrix, Illumina [2202892] (imputed)	16	type 2 diabetes mellitus	http://purl.obolibrary.org/obo/MONDO_0005148	GCST000167	Genome-wide genotyping array							N	0
18372905	2008-06-16	Tomlinson IP	2008-03-30	Nat Genet	www.ncbi.nlm.nih.gov/pubmed/18372905	A genome-wide association study identifies colorectal cancer susceptibility loci on chromosomes 10p14 and 8q23.3.	Colorectal cancer	922 European ancestry cases, 927 European ancestry controls	17,089 European ancestry cases, 16,862 European ancestry controls, 783 cases, 664 controls	Illumina [547647]	5	colorectal cancer	http://www.ebi.ac.uk/efo/EFO_0005842	GCST000169	Genome-wide genotyping array							N	0
18385676	2008-06-16	Amos CI	2008-04-03	Nat Genet	www.ncbi.nlm.nih.gov/pubmed/18385676	Genome-wide association scan of tag SNPs identifies a susceptibility locus for lung cancer at 15q25.1.	Lung cancer	1,154 European ancestry cases, 1,137 European ancestry controls	2,724 European ancestry cases, 3,694 European ancestry controls	Illumina [317498]	3	lung carcinoma	http://www.ebi.ac.uk/efo/EFO_0001071	GCST000172	Genome-wide genotyping array							N	0
18385738	2008-06-16	Hung RJ	2008-04-03	Nature	www.ncbi.nlm.nih.gov/pubmed/18385738	A susceptibility locus for lung cancer maps to nicotinic acetylcholine receptor subunit genes on 15q25.	Lung cancer	1,926 European ance other ancestry cases, 2,522 European and other ancestry controls	332 European ancestry cases, 462 European ancestry controls, 2,181 European and other ancestry cases, 4,290 European and other ancestry controls	Illumina [310023]	1	lung carcinoma	http://www.ebi.ac.uk/efo/EFO_0001071	GCST000170	Genome-wide genotyping array							N	0
18385739	2008-09-16	Thorgeirsson TE	2008-04-03	Nature	www.ncbi.nlm.nih.gov/pubmed/18385739	A variant associated with nicotine dependence, lung cancer and peripheral arterial disease.	Nicotine dependence	10,995 European ancestry individuals	4,848 European ancestry individuals	Illumina [306207]	1	nicotine dependence	http://www.ebi.ac.uk/efo/EFO_0003768	GCST000171	Genome-wide genotyping array							N	0
18391950	2008-09-12	Lettre G	2008-04-06	Nat Genet	www.ncbi.nlm.nih.gov/pubmed/18391950	Identification of ten loci associated with height highlights new biological pathways in human growth.	Height	15,821 European ancestry individuals	Up to 17,801 European ancestry individuals	Affymetrix, Illumina [2260683] (imputed)	18	body height	http://www.ebi.ac.uk/efo/EFO_0004339	GCST000176	Genome-wide genotyping array							N	0
18391951	2008-07-01	Gudbjartsson DF	2008-04-06	Nat Genet	www.ncbi.nlm.nih.gov/pubmed/18391951	Many sequence variants affecting diversity of adult human height.	Height	30,968 European ancestry individuals	8,541 European ancestry individuals	Affymetrix, Illumina [up to 304226]	52	body height	http://www.ebi.ac.uk/efo/EFO_0004339	GCST000175	Genome-wide genotyping array							N	0
18391952	2008-09-17	Weedon MN	2008-04-06	Nat Genet	www.ncbi.nlm.nih.gov/pubmed/18391952	Genome-wide association analysis identifies 20 loci that influence adult height.	Height	13,665 European ancestry individuals	16,482 European ancestry individuals	Affymetrix [402951]	20	body height	http://www.ebi.ac.uk/efo/EFO_0004339	GCST000174	Genome-wide genotyping array							N	0
18403759	2009-09-28	Ober C	2008-04-09	N Engl J Med	www.ncbi.nlm.nih.gov/pubmed/18403759	Effect of variation in CHI3L1 on serum YKL-40 level, risk of asthma, and lung function.	YKL-40 levels	632 Hutterite individuals	443 European ancestry cases, 491 European ancestry controls, 206 European ancestry individuals	Affymetrix [290325]	1	YKL40 measurement	http://www.ebi.ac.uk/efo/EFO_0004869	GCST000177	Genome-wide genotyping array							N	0
18439548	2008-06-22	Ridker PM	2008-04-24	Am J Hum Genet	www.ncbi.nlm.nih.gov/pubmed/18439548	Loci related to metabolic-syndrome pathways including LEPR,HNF1A, IL6R, and GCKR associate with plasma C-reactive protein: the Women's Genome Health Study.	C-reactive protein	6,345 European ancestry female individuals		Illumina [336108]	7	C-reactive protein measurement	http://www.ebi.ac.uk/efo/EFO_0004458	GCST000178	Genome-wide genotyping array							N	0
18439552	2008-09-08	Reiner AP	2008-04-24	Am J Hum Genet	www.ncbi.nlm.nih.gov/pubmed/18439552	Polymorphisms of the HNF1A gene encoding hepatocyte nuclear factor-1 alpha are associated with C-reactive protein.	C-reactive protein	909 European ancestry individuals	5,106 European ancestry individuals	Illumina [317000]	3	C-reactive protein measurement	http://www.ebi.ac.uk/efo/EFO_0004458	GCST000179	Genome-wide genotyping array							N	0
18445777	2008-06-20	Styrkarsdottir U	2008-04-29	N Engl J Med	www.ncbi.nlm.nih.gov/pubmed/18445777	Multiple genetic loci for bone mineral density and fractures.	Bone mineral density (hip)	5,861 European ancestry individuals	7,925 European ancestry individuals	Illumina [301019]	6	bone density	http://www.ebi.ac.uk/efo/EFO_0003923	GCST000181	Genome-wide genotyping array							N	0
18445777	2008-06-20	Styrkarsdottir U	2008-04-29	N Engl J Med	www.ncbi.nlm.nih.gov/pubmed/18445777	Multiple genetic loci for bone mineral density and fractures.	Bone mineral density (spine)	5,861 European ancestry individuals	7,925 European ancestry individuals	Illumina [301019]	8	bone density	http://www.ebi.ac.uk/efo/EFO_0003923	GCST000180	Genome-wide genotyping array							N	0
18449908	2008-06-27	Poduslo SE	2008-04-30	Am J Med Genet B Neuropsychiatr Genet	www.ncbi.nlm.nih.gov/pubmed/18449908	Genome screen of late-onset Alzheimer's extended pedigrees identifies TRPC4AP by haplotype analysis.	Alzheimer's disease	11 European ancestry cases and 19 European ancestry controls from 2 affected families, 60 controls	199 European ancestry cases, 85 European ancestry controls	Affymetrix [469218]	0	Alzheimer disease	http://purl.obolibrary.org/obo/MONDO_0004975	GCST000183	Genome-wide genotyping array							N	0
18451265	2008-06-27	Bouatia-Naji N	2008-06-19	Science	www.ncbi.nlm.nih.gov/pubmed/18451265	A polymorphism within the G6PC2 gene is associated with fasting plasma glucose levels.	Fasting plasma glucose	654 European ancestry individuals	9,353 European ancestry individuals	Illumina [392935]	1	fasting blood glucose measurement	http://www.ebi.ac.uk/efo/EFO_0004465	GCST000205	Genome-wide genotyping array							N	0
18454146	2008-06-22	Chambers JC	2008-05-04	Nat Genet	www.ncbi.nlm.nih.gov/pubmed/18454146	Common genetic variation near MC4R is associated with waist circumference and insulin resistance.	Waist circumference and related phenotypes	2,684 Indian Asian ancestry male individuals	7,394 Indian Asian ancestry individuals, 4,561 European ancestry individuals	Illumina [308067]	4	waist circumference, triglyceride measurement, high density lipoprotein cholesterol measurement	http://www.ebi.ac.uk/efo/EFO_0004342, http://www.ebi.ac.uk/efo/EFO_0004530, http://www.ebi.ac.uk/efo/EFO_0004612	GCST000184	Genome-wide genotyping array							N	0
18454148	2008-06-22	Loos RJ	2008-05-04	Nat Genet	www.ncbi.nlm.nih.gov/pubmed/18454148	Common variants near MC4R are associated with fat mass, weight and risk of obesity.	Body mass index	16,876 European ancestry adult individuals	60,352 European ancestry adult individuals, 5,988 European ancestry children	Affymetrix [344883]	2	body mass index	http://www.ebi.ac.uk/efo/EFO_0004340	GCST000185	Genome-wide genotyping array							N	0
18455228	2008-06-10	Richards JB	2008-04-29	Lancet	www.ncbi.nlm.nih.gov/pubmed/18455228	Bone mineral density, osteoporosis, and osteoporotic fractures: a genome-wide association study.	Bone mineral density	2,094 European ancestry female individuals	6,463 European ancestry individuals	Illumina [314075]	2	bone density	http://www.ebi.ac.uk/efo/EFO_0003923	GCST000182	Genome-wide genotyping array							N	0
18463370	2008-06-22	Maris JM	2008-05-09	N Engl J Med	www.ncbi.nlm.nih.gov/pubmed/18463370	Chromosome 6p22 locus associated with clinically aggressive neuroblastoma.	Neuroblastoma	1,032 European ancestry cases, 2,043 European ancestry controls	720 European ancestry cases, 2,128 European ancestry controls	Illumina [464934]	1	neuroblastoma	http://www.ebi.ac.uk/efo/EFO_0000621	GCST000188	Genome-wide genotyping array							N	0
18463975	2008-10-14	Kibriya MG	2008-05-08	Breast Cancer Res Treat	www.ncbi.nlm.nih.gov/pubmed/18463975	A pilot genome-wide association study of early-onset breast cancer.	Breast cancer	26 European ancestry cases, 3 Hispanic cases, 1 African American case, 26 European ancestry controls, 3 Hispanic controls, 1 African American control		Affymetrix [200220]	1	breast carcinoma	http://www.ebi.ac.uk/efo/EFO_0000305	GCST000187	Genome-wide genotyping array							N	0
18464913	2008-06-22	Melzer D	2008-05-09	PLoS Genet	www.ncbi.nlm.nih.gov/pubmed/18464913	A genome-wide association study identifies protein quantitative trait loci (pQTLs).	Protein quantitative trait loci	1,200 European ancestry individuals	up to 4,590 European ancestry individuals	Illumina [496032]	49	blood protein measurement	http://www.ebi.ac.uk/efo/EFO_0007937	GCST000189	Genome-wide genotyping array							N	0
18471798	2008-06-18	Valdes AM	2008-05-08	Am J Hum Genet	www.ncbi.nlm.nih.gov/pubmed/18471798	Genome-wide association scan identifies a prostaglandin-endoperoxide synthase 2 variant involved in risk of knee osteoarthritis.	Knee osteoarthritis	357 European ancestry cases, 285 European ancestry controls	1,177 European ancestry cases, 2,372 European ancestry controls	Illumina [413461]	2	osteoarthritis, knee	http://www.ebi.ac.uk/efo/EFO_0004616	GCST000186	Genome-wide genotyping array							N	0
18483556	2008-06-20	Han J	2008-05-16	PLoS Genet	www.ncbi.nlm.nih.gov/pubmed/18483556	A genome-wide association study identifies novel alleles associated with hair color and skin pigmentation.	Black vs. blond hair color	2,287 European ancestry female individuals	8,465 European ancestry individuals	Illumina [528173]	7	hair color	http://www.ebi.ac.uk/efo/EFO_0003924	GCST000190	Genome-wide genotyping array							N	0
18483556	2008-07-01	Han J	2008-05-16	PLoS Genet	www.ncbi.nlm.nih.gov/pubmed/18483556	A genome-wide association study identifies novel alleles associated with hair color and skin pigmentation.	Black vs. red hair color	2,287 European ancestry female individuals	8,465 European ancestry individuals	Illumina [528173]	7	hair color	http://www.ebi.ac.uk/efo/EFO_0003924	GCST000191	Genome-wide genotyping array							N	0
18488026	2008-06-18	Brown KM	2008-05-18	Nat Genet	www.ncbi.nlm.nih.gov/pubmed/18488026	Common sequence variants on 20q11.22 confer melanoma susceptibility.	Melanoma	864 European ancestry cases, 864 European ancestry controls	1,230 European ancestry cases, 1,251 European ancestry controls	Illumina [535150]	1	melanoma	http://www.ebi.ac.uk/efo/EFO_0000756	GCST000198	Genome-wide genotyping array							N	0
18488028	2008-06-27	Sulem P	2008-05-18	Nat Genet	www.ncbi.nlm.nih.gov/pubmed/18488028	Two newly identified genetic determinants of pigmentation in Europeans.	Blue vs. green eyes	5,130 Icelandic individuals	3,330 European ancestry individuals	Illumina [316515]	1	eye color	http://www.ebi.ac.uk/efo/EFO_0003949	GCST000192	Genome-wide genotyping array							N	0
18488028	2008-06-27	Sulem P	2008-05-18	Nat Genet	www.ncbi.nlm.nih.gov/pubmed/18488028	Two newly identified genetic determinants of pigmentation in Europeans.	Burning and freckling	5,130 Icelandic individuals	3,330 European ancestry individuals	Illumina [316515]	1	freckles, sunburn	http://www.ebi.ac.uk/efo/EFO_0003963, http://www.ebi.ac.uk/efo/EFO_0003958	GCST000196	Genome-wide genotyping array							N	0
18488028	2008-07-01	Sulem P	2008-05-18	Nat Genet	www.ncbi.nlm.nih.gov/pubmed/18488028	Two newly identified genetic determinants of pigmentation in Europeans.	Freckles	5,130 Icelandic individuals	3,330 European ancestry individuals	Illumina [316515]	1	freckles	http://www.ebi.ac.uk/efo/EFO_0003963	GCST000197	Genome-wide genotyping array							N	0
18488028	2008-07-01	Sulem P	2008-05-18	Nat Genet	www.ncbi.nlm.nih.gov/pubmed/18488028	Two newly identified genetic determinants of pigmentation in Europeans.	Skin sensitivity to sun	5,130 Icelandic individuals	3,330 European ancestry individuals	Illumina [316515]	1	skin sensitivity to sun	http://www.ebi.ac.uk/efo/EFO_0004795	GCST000195	Genome-wide genotyping array							N	0
18488028	2008-06-27	Sulem P	2008-05-18	Nat Genet	www.ncbi.nlm.nih.gov/pubmed/18488028	Two newly identified genetic determinants of pigmentation in Europeans.	Blond vs. brown hair color	5,130 European ancestry individuals	3,330 European ancestry individuals	Illumina [316515]	1	hair color	http://www.ebi.ac.uk/efo/EFO_0003924	GCST000194	Genome-wide genotyping array							N	0
18488028	2008-06-27	Sulem P	2008-05-18	Nat Genet	www.ncbi.nlm.nih.gov/pubmed/18488028	Two newly identified genetic determinants of pigmentation in Europeans.	Red vs. non-red hair color	5,130 European ancestry individuals	3,330 European ancestry individuals	Illumina [316515]	1	hair color	http://www.ebi.ac.uk/efo/EFO_0003924	GCST000193	Genome-wide genotyping array							N	0
18514160	2013-05-02	Arnaud-Lopez L	2008-06-01	Am J Hum Genet	www.ncbi.nlm.nih.gov/pubmed/18514160	Phosphodiesterase 8B gene variants are associated with serum TSH levels and thyroid function.	Thyroid stimulating hormone levels	4,300 Sardinian indivduals	1,164 European ancestry individuals, 1,136 Old Order Amish individuals, 1,858 Sardinian individuals	Affymetrix [362129]	1	thyroid function	http://www.ebi.ac.uk/efo/EFO_0004296	GCST000199	Genome-wide genotyping array							N	0
18519826	2008-06-27	Uhl GR	2008-06-04	Arch Gen Psychiatry	www.ncbi.nlm.nih.gov/pubmed/18519826	Molecular genetics of successful smoking cessation: convergent genome-wide association study results.	Smoking cessation	241 European ancestry successful abstainers, 309 European ancestry unsuccessful abstainers		Affymetrix [~ 500000]	0	smoking cessation	http://www.ebi.ac.uk/efo/EFO_0004319	GCST000203	Genome-wide genotyping array							N	0
18521090	2008-06-22	Lavedan C	2008-06-03	Mol Psychiatry	www.ncbi.nlm.nih.gov/pubmed/18521090	Association of the NPAS3 gene and five other loci with response to the antipsychotic iloperidone identified in a whole genome association study.	Response to iloperidone treatment (PANSS-T score)	106 Asian, African American, European, or other ancestry individuals	104 Asian, African American, European, or other ancestry individuals	Affymetrix [334563]	0	response to iloperidone	http://purl.obolibrary.org/obo/GO_0036287	GCST000200	Genome-wide genotyping array							N	0
18521091	2008-06-22	Volpi S	2008-06-03	Mol Psychiatry	www.ncbi.nlm.nih.gov/pubmed/18521091	Whole genome association study identifies polymorphisms associated with QT prolongation during iloperidone treatment of schizophrenia.	Response to iloperidone treatment (QT prolongation)	91 African American Schizophrenia cases, 69 European ancestry Schizophrenia cases, 16 Asian ancestry Schizophrenia cases, 7 Schizophrenia cases		Affymetrix [339272]	6	response to iloperidone	http://purl.obolibrary.org/obo/GO_0036287	GCST000201	Genome-wide genotyping array							N	0
18521185	2008-07-01	Chen WM	2008-06-04	J Clin Invest	www.ncbi.nlm.nih.gov/pubmed/18521185	Variations in the G6PC2/ABCB11 genomic region are associated with fasting glucose levels.	Fasting plasma glucose	5,088 European ancestry individuals	18,436 European ancestry individuals	Illumina [315635]	1	fasting blood glucose measurement	http://www.ebi.ac.uk/efo/EFO_0004465	GCST000202	Genome-wide genotyping array							N	0
18535201	2008-06-26	Cooper GM	2008-06-05	Blood	www.ncbi.nlm.nih.gov/pubmed/18535201	A genome-wide scan for common genetic variants with a large influence on warfarin maintenance dose.	Warfarin maintenance dose	181 European ancestry individuals	374 European ancestry individuals	Illumina [538629]	3	response to anticoagulant	http://purl.obolibrary.org/obo/GO_0061476	GCST000204	Genome-wide genotyping array							N	0
18576341	2008-07-11	Behrens EM	2008-06-24	Arthritis Rheum	www.ncbi.nlm.nih.gov/pubmed/18576341	Association of the TRAF1-C5 locus on chromosome 9 with juvenile idiopathic arthritis.	Arthritis (juvenile idiopathic)	67 European ancestry cases, 1,952 European ancestry controls, 63 cases		Illumina [524684]	1	juvenile idiopathic arthritis	http://www.ebi.ac.uk/efo/EFO_0002609	GCST000206	Genome-wide genotyping array							N	0
18587394	2008-07-11	Barrett JC	2008-06-29	Nat Genet	www.ncbi.nlm.nih.gov/pubmed/18587394	Genome-wide association defines more than 30 distinct susceptibility loci for Crohn's disease.	Crohn's disease	3,230 European ancestry cases, 4,829 European ancestry controls	1,339 European ancestry trios, 2,325 European ancestry cases, 1,809 European ancestry controls	Affymetrix, Illumina [635547] (imputed)	30	Crohn's disease	http://www.ebi.ac.uk/efo/EFO_0000384	GCST000207	Genome-wide genotyping array							N	0
18591461	2008-09-03	Turner ST	2008-06-30	Hypertension	www.ncbi.nlm.nih.gov/pubmed/18591461	Genomic association analysis suggests chromosome 12 locus influencing antihypertensive response to thiazide diuretic.	Response to diuretic therapy	97 African American good response individuals, 97 African American poor response individuals, 98 European ancestry good response individuals, 97 European ancestry poor response individuals		Affymetrix [up to 102334]	1	response to diuretic	http://purl.obolibrary.org/obo/GO_0036270	GCST000208	Genome-wide genotyping array							N	0
18594024	2008-07-11	Sarasquete ME	2008-07-01	Blood	www.ncbi.nlm.nih.gov/pubmed/18594024	Bisphosphonate-related osteonecrosis of the jaw is associated with polymorphisms of the cytochrome P450 CYP2C8 in multiple myeloma: a genome-wide single nucleotide polymorphism analysis.	Osteonecrosis of the jaw	22 European ancestry cases, 65 European ancestry controls		Affymetrix [339972]	1	osteonecrosis	http://www.ebi.ac.uk/efo/EFO_0004259	GCST000209	Genome-wide genotyping array							N	0
18604267	2008-07-30	Pare G	2008-07-04	PLoS Genet	www.ncbi.nlm.nih.gov/pubmed/18604267	Novel association of ABO histo-blood group antigen with soluble ICAM-1: results of a genome-wide association study of 6,578 women.	Soluble ICAM-1	4,570 European ancestry female individuals	2,008 European ancestry female individuals	Illumina [336108]	4	ICAM-1 measurement	http://www.ebi.ac.uk/efo/EFO_0004520	GCST000210	Genome-wide genotyping array							N	0
18615156	2008-08-07	Liu C	2008-07-10	Mol Med	www.ncbi.nlm.nih.gov/pubmed/18615156	Genome-wide association scan identifies candidate polymorphisms associated with differential response to anti-TNF treatment in rheumatoid arthritis.	Response to TNF antagonist treatment	89 European ancestry cases		Illumina [283348]	8	response to TNF antagonist	http://www.ebi.ac.uk/efo/EFO_0004653	GCST000211	Genome-wide genotyping array							N	0
18650507	2008-08-07	Link E	2008-07-23	N Engl J Med	www.ncbi.nlm.nih.gov/pubmed/18650507	SLCO1B1 variants and statin-induced myopathy--a genomewide study.	Response to statin therapy	85 European ancestry cases, 90 European ancestry controls	21 European ancestry cases, 16,643 European ancestry controls	Illumina [316184]	1	response to statin	http://purl.obolibrary.org/obo/GO_0036273	GCST000213	Genome-wide genotyping array							N	0
18660810	2008-08-08	Schormair B	2008-07-27	Nat Genet	www.ncbi.nlm.nih.gov/pubmed/18660810	PTPRD (protein tyrosine phosphatase receptor type delta) is associated with restless legs syndrome.	Restless legs syndrome	628 European ancestry cases, 1,644 European ancestry controls	1,550 European ancestry cases, 2,269 European ancestry controls, 285 French Canadian founder cases, 842 French Canadian founder controls	Affymetrix [208733]	2	restless legs syndrome	http://www.ebi.ac.uk/efo/EFO_0004270	GCST000214	Genome-wide genotyping array							N	0
18668548	2008-08-11	Julia A	2008-08-01	Arthritis Rheum	www.ncbi.nlm.nih.gov/pubmed/18668548	Genome-wide association study of rheumatoid arthritis in the Spanish population: KLF12 as a risk locus for rheumatoid arthritis susceptibility.	Rheumatoid arthritis	400 European ancestry cases, 400 European ancestry controls	410 European ancestry cases, 394 European ancestry controls	Illumina [299918]	2	rheumatoid arthritis	http://www.ebi.ac.uk/efo/EFO_0000685	GCST000217	Genome-wide genotyping array							N	0
18677311	2008-08-11	O'Donovan MC	2008-07-30	Nat Genet	www.ncbi.nlm.nih.gov/pubmed/18677311	Identification of loci associated with schizophrenia by genome-wide association and follow-up.	Schizophrenia	479 European ancestry cases, 2,937 European ancestry controls	4,143 European ancestry cases, 6,515 European ancestry controls, 1,782 East Asian ancestry cases, 1,865 East Asian ancestry controls, 741 cases, 1,517 controls	Affymetrix [362532]	3	schizophrenia	http://purl.obolibrary.org/obo/MONDO_0005090	GCST000215	Genome-wide genotyping array							N	0
18711365	2008-09-12	Ferreira MA	2008-08-17	Nat Genet	www.ncbi.nlm.nih.gov/pubmed/18711365	Collaborative genome-wide association analysis supports a role for ANK3 and CACNA1C in bipolar disorder.	Bipolar disorder	4,387 European ancestry cases, 6,209 European ancestry controls		Affymetrix [1769948] (imputed)	21	bipolar disorder	http://www.ebi.ac.uk/efo/EFO_0000289	GCST000220	Genome-wide genotyping array							N	0
18711366	2009-04-10	Unoki H	2008-08-17	Nat Genet	www.ncbi.nlm.nih.gov/pubmed/18711366	SNPs in KCNQ1 are associated with susceptibility to type 2 diabetes in East Asian and European populations.	Type 2 diabetes	194 Japanese ancestry cases, 1,558 Japanese ancestry controls	5,324 East Asian ancestry cases, 7,037 East Asian ancestry controls, 4,085 European ancestry cases, 5,302 European ancestry controls	Affymetrix [207097]	3	type 2 diabetes mellitus	http://purl.obolibrary.org/obo/MONDO_0005148	GCST000221	Genome-wide genotyping array							N	0
18711367	2009-04-03	Yasuda K	2008-08-17	Nat Genet	www.ncbi.nlm.nih.gov/pubmed/18711367	Variants in KCNQ1 are associated with susceptibility to type 2 diabetes mellitus.	Type 2 diabetes	187 Japanese ancestry cases, 1,504 Japanese ancestry controls	6,552 East Asian ancestry cases, 6,621 East Asian ancestry controls, 2,830 European ancestry cases, 3,740 European ancestry controls	NR [82343]	1	type 2 diabetes mellitus	http://purl.obolibrary.org/obo/MONDO_0005148	GCST000219	Genome-wide genotyping array							N	0
18723019	2008-08-07	Franke A	2008-07-21	Gastroenterology	www.ncbi.nlm.nih.gov/pubmed/18723019	Genome-wide association analysis in sarcoidosis and Crohn's disease unravels a common susceptibility locus on 10p12.2.	Crohn's disease and sarcoidosis (combined)	382 European ancestry Crohn's disease cases, 398 European ancestry Sarcoidosis cases, 394 European ancestry controls	660 European ancestry Crohn's disease cases, 657 European ancestry Sarcoidosis cases, 1,091 European ancestry controls	Affymetrix [83360]	1	Sarcoidosis, Crohn's disease	http://www.orpha.net/ORDO/Orphanet_797, http://www.ebi.ac.uk/efo/EFO_0000384	GCST000212	Genome-wide genotyping array							N	0
18729187	2008-10-14	Galvan A	2008-08-26	Int J Cancer	www.ncbi.nlm.nih.gov/pubmed/18729187	A polygenic model with common variants may predict lung adenocarcinoma risk in humans.	Lung adenocarcinoma	482 European ancestry cases, 522 European ancestry controls		Illumina [~ 318000]	0	lung adenocarcinoma	http://www.ebi.ac.uk/efo/EFO_0000571	GCST000223	Genome-wide genotyping array							N	0
18758461	2008-09-03	Di Bernardo MC	2008-08-31	Nat Genet	www.ncbi.nlm.nih.gov/pubmed/18758461	A genome-wide association study identifies six susceptibility loci for chronic lymphocytic leukemia.	Chronic lymphocytic leukemia	505 European ancestry cases, 1,438 European ancestry controls	1,024 European ancestry cases, 1,677 European ancestry controls	Illumina [345665]	6	chronic lymphocytic leukemia	http://www.ebi.ac.uk/efo/EFO_0000095	GCST000224	Genome-wide genotyping array							N	0
18758464	2008-09-12	Kugathasan S	2008-08-31	Nat Genet	www.ncbi.nlm.nih.gov/pubmed/18758464	Loci on 20q13 and 21q22 are associated with pediatric-onset inflammatory bowel disease.	Inflammatory bowel disease	1,011 European ancestry cases, 4,250 European ancestry controls	1,922 European ancestry cases, 14,124 European ancestry controls	Illumina [NR]	6	inflammatory bowel disease	http://www.ebi.ac.uk/efo/EFO_0003767	GCST000225	Genome-wide genotyping array							N	0
18759275	2008-10-14	McArdle PF	2008-09-01	Arthritis Rheum	www.ncbi.nlm.nih.gov/pubmed/18759275	Association of a common nonsynonymous variant in GLUT9 with serum uric acid levels in old order amish.	Uric acid levels	408 Old Order Amish female individuals, 460 Old Order Amish male individuals	Framingham Heart Study (Sample size NR)	Affymetrix [361034]	7	uric acid measurement	http://www.ebi.ac.uk/efo/EFO_0004761	GCST000227	Genome-wide genotyping array							N	0
18760390	2008-10-14	Huyghe JR	2008-09-12	Am J Hum Genet	www.ncbi.nlm.nih.gov/pubmed/18760390	Genome-wide SNP-based linkage scan identifies a locus on 8q24 for an age-related hearing impairment trait.	Hearing impairment	1,081 European ancestry individuals from 200 sibships		Affymetrix [169154]	0	hearing loss	http://www.ebi.ac.uk/efo/EFO_0004238	GCST000230	Genome-wide genotyping array							N	0
18762592	2008-10-14	van den Oord EJ	2008-09-01	Arch Gen Psychiatry	www.ncbi.nlm.nih.gov/pubmed/18762592	Genomewide association analysis followed by a replication study implicates a novel candidate gene for neuroticism.	Neuroticism	1,227 European ancestry individuals	1,880 European ancestry individuals	Affymetrix [420287]	3	neurotic disorder	http://www.ebi.ac.uk/efo/EFO_0004257	GCST000226	Genome-wide genotyping array							N	0
18776911	2008-09-12	Hazra A	2008-09-07	Nat Genet	www.ncbi.nlm.nih.gov/pubmed/18776911	Common variants of FUT2 are associated with plasma vitamin B12 levels.	Vitamin B12 levels	1,658 European ancestry female individuals	1,059 European ancestry female individuals	Illumina [528134]	1	vitamin B12 measurement	http://www.ebi.ac.uk/efo/EFO_0004620	GCST000228	Genome-wide genotyping array							N	0
18776929	2008-10-14	Liu YZ	2008-09-08	PLoS One	www.ncbi.nlm.nih.gov/pubmed/18776929	Identification of PLCL1 gene for hip bone size variation in females in a genome-wide association study.	Hip bone size	501 European ancestry female individuals, 499 European ancestry male individuals	1,216 European ancestry female individuals	Affymetrix [306823]	1	hip bone size	http://www.ebi.ac.uk/efo/EFO_0004844	GCST000229	Genome-wide genotyping array							N	0
18780872	2008-09-25	Liu P	2008-09-17	J Natl Cancer Inst	www.ncbi.nlm.nih.gov/pubmed/18780872	Familial aggregation of common sequence variants on 15q24-25.1 in lung cancer.	Lung cancer	194 European ancestry cases, 219 European ancestry controls	3,878 cases, 4,831 controls	Affymetrix [up to 722376]	1	lung carcinoma	http://www.ebi.ac.uk/efo/EFO_0001071	GCST000233	Genome-wide genotyping array							N	0
18794853	2008-09-25	Raychaudhuri S	2008-09-14	Nat Genet	www.ncbi.nlm.nih.gov/pubmed/18794853	Common variants at CD40 and other loci confer risk of rheumatoid arthritis.	Rheumatoid arthritis	3,393 European ancestry cases, 12,460 European ancestry controls	3,929 European ancestry cases, 5,807 European ancestry controls	Affymetrix, Illumina [at least 315971] (imputed)	9	rheumatoid arthritis	http://www.ebi.ac.uk/efo/EFO_0000685	GCST000232	Genome-wide genotyping array							N	0
18794855	2008-09-25	Kiemeney LA	2008-09-14	Nat Genet	www.ncbi.nlm.nih.gov/pubmed/18794855	Sequence variant on 8q24 confers susceptibility to urinary bladder cancer.	Urinary bladder cancer	1,803 European ancestry cases, 34,336 European ancestry controls	2,165 European ancestry cases, 3,800 European ancestry controls	Illumina [302140]	2	urinary bladder carcinoma	http://purl.obolibrary.org/obo/MONDO_0004986	GCST000231	Genome-wide genotyping array							N	0
18802019	2008-12-09	Burkhardt R	2008-09-18	Arterioscler Thromb Vasc Biol	www.ncbi.nlm.nih.gov/pubmed/18802019	Common SNPs in HMGCR in micronesians and whites associated with LDL-cholesterol levels affect alternative splicing of exon13.	LDL cholesterol	2,346 Micronesian ancestry individuals		Affymetrix [~ 500000]	2	low density lipoprotein cholesterol measurement	http://www.ebi.ac.uk/efo/EFO_0004611	GCST000234	Genome-wide genotyping array							N	0
18820697	2008-10-14	Miyagawa T	2008-09-28	Nat Genet	www.ncbi.nlm.nih.gov/pubmed/18820697	Variant between CPT1B and CHKB associated with susceptibility to narcolepsy.	Narcolepsy	222 Japanese ancestry cases, 389 Japanese ancestry controls	274 East Asian ancestry cases, 499 East Asian ancestry controls, 388 European ancestry cases, 397 European ancestry controls, 86 African American cases, 98 African American controls	Affymetrix [249133]	1	narcolepsy-cataplexy syndrome	http://purl.obolibrary.org/obo/MONDO_0016158	GCST000236	Genome-wide genotyping array							N	0
18821564	2008-11-12	Mick E	2008-09-26	Am J Med Genet B Neuropsychiatr Genet	www.ncbi.nlm.nih.gov/pubmed/18821564	Genome-wide association study of response to methylphenidate in 187 children with attention-deficit/hyperactivity disorder.	Attention deficit hyperactivity disorder	105 European ancestry cases, 34 Hispanic cases, 26 African American cases, 22 cases		Affymetrix [319722]	2	attention deficit hyperactivity disorder	http://www.ebi.ac.uk/efo/EFO_0003888	GCST000235	Genome-wide genotyping array							N	0
18821565	2009-05-07	Lasky-Su J	2008-12-05	Am J Med Genet B Neuropsychiatr Genet	www.ncbi.nlm.nih.gov/pubmed/18821565	Genome-wide association scan of quantitative traits for attention deficit hyperactivity disorder identifies novel associations and confirms candidate gene associations.	Inattentive symptoms	930 European ancestry trios		Perlegen [429981]	15	behavior	http://purl.obolibrary.org/obo/GO_0007610	GCST000279	Genome-wide genotyping array							N	0
18821565	2009-05-07	Lasky-Su J	2008-12-05	Am J Med Genet B Neuropsychiatr Genet	www.ncbi.nlm.nih.gov/pubmed/18821565	Genome-wide association scan of quantitative traits for attention deficit hyperactivity disorder identifies novel associations and confirms candidate gene associations.	Hyperactive-impulsive symptoms	930 European ancestry trios		Perlegen [429981]	14	behavior	http://purl.obolibrary.org/obo/GO_0007610	GCST000278	Genome-wide genotyping array							N	0
18821565	2009-05-07	Lasky-Su J	2008-12-05	Am J Med Genet B Neuropsychiatr Genet	www.ncbi.nlm.nih.gov/pubmed/18821565	Genome-wide association scan of quantitative traits for attention deficit hyperactivity disorder identifies novel associations and confirms candidate gene associations.	Attention deficit hyperactivity disorder	930 European ancestry trios		Perlegen [429981]	19	attention deficit hyperactivity disorder	http://www.ebi.ac.uk/efo/EFO_0003888	GCST000281	Genome-wide genotyping array							N	0
18823527	2008-11-12	Abraham R	2008-09-29	BMC Med Genomics	www.ncbi.nlm.nih.gov/pubmed/18823527	A genome-wide association study for late-onset Alzheimer's disease using DNA pooling.	Alzheimer's disease	1,082 European ancestry cases, 1,239 European ancestry controls	1,400 controls	Illumina [561494]	2	Alzheimer disease	http://purl.obolibrary.org/obo/MONDO_0004975	GCST000237	Genome-wide genotyping array							N	0
18834626	2008-11-12	Dehghan A	2008-10-01	Lancet	www.ncbi.nlm.nih.gov/pubmed/18834626	Association of three genetic loci with uric acid concentration and risk of gout: a genome-wide association study.	Urate levels	11,847 European ancestry individuals	11,024 European ancestry individuals, 3,843 African American individuals	Affymetrix, Illumina [up to 530683]	3	urate measurement	http://www.ebi.ac.uk/efo/EFO_0004531	GCST000242	Genome-wide genotyping array							N	0
18835860	2008-11-12	Mushiroda T	2008-10-01	J Med Genet	www.ncbi.nlm.nih.gov/pubmed/18835860	A genome-wide association study identifies an association of a common variant in TERT with susceptibility to idiopathic pulmonary fibrosis.	Idiopathic pulmonary fibrosis	159 Japanese ancestry cases, 934 Japanese ancestry controls	83 Japanese ancestry cases, 535 Japanese ancestry controls	Illumina [214508]	1	idiopathic pulmonary fibrosis	http://www.ebi.ac.uk/efo/EFO_0000768	GCST000238	Genome-wide genotyping array							N	0
18836448	2008-11-12	Franke A	2008-10-05	Nat Genet	www.ncbi.nlm.nih.gov/pubmed/18836448	Sequence variants in IL10, ARPC2 and multiple other loci contribute to ulcerative colitis susceptibility.	Ulcerative colitis	1,167 European ancestry cases, 777 European ancestry controls	1,855 European ancestry cases, 3,091 European ancestry controls	Affymetrix [355262]	2	ulcerative colitis	http://www.ebi.ac.uk/efo/EFO_0000729	GCST000243	Genome-wide genotyping array							N	0
18839057	2009-05-07	Lesch KP	2008-10-07	J Neural Transm (Vienna)	www.ncbi.nlm.nih.gov/pubmed/18839057	Molecular genetics of adult ADHD: converging evidence from genome-wide association and extended pedigree linkage studies.	Attention deficit hyperactivity disorder	343 European ancestry cases, 250 European ancestry controls, 54 controls		Affymetrix [504219]	26	attention deficit hyperactivity disorder	http://www.ebi.ac.uk/efo/EFO_0003888	GCST000246	Genome-wide genotyping array							N	0
18840781	2008-11-11	Grant SF	2008-10-07	Diabetes	www.ncbi.nlm.nih.gov/pubmed/18840781	Follow-up analysis of genome-wide association data identifies novel loci for type 1 diabetes.	Type 1 diabetes	563 European ancestry cases, 1,146 European ancestry controls, 483 European ancestry trios	3,303 European ancestry cases, 4,673 European ancestry controls	Illumina [up to 1000000]	5	type 1 diabetes mellitus	http://purl.obolibrary.org/obo/MONDO_0005147	GCST000244	Genome-wide genotyping array							N	0
18846228	2008-09-03	Weidinger S	2008-08-22	PLoS Genet	www.ncbi.nlm.nih.gov/pubmed/18846228	Genome-wide scan on total serum IgE levels identifies FCER1A as novel susceptibility locus.	IgE levels	1,530 European ancesrty individuals	9,769 European ancestry individuals	Affymetrix [353569]	2	serum IgE measurement	http://www.ebi.ac.uk/efo/EFO_0004579	GCST000222	Genome-wide genotyping array							N	0
18846501	2008-12-09	Sonuga-Barke EJ	2008-10-07	Am J Med Genet B Neuropsychiatr Genet	www.ncbi.nlm.nih.gov/pubmed/18846501	Does parental expressed emotion moderate genetic effects in ADHD? An exploration using a genome wide association scan.	Attention deficit hyperactivity disorder symptoms (maternal expressed emotions interaction)	909 European ancestry trios		Perlegen [429981]	7	attention deficit hyperactivity disorder, parental emotion expression measurmement	http://www.ebi.ac.uk/efo/EFO_0003888, http://www.ebi.ac.uk/efo/EFO_0008342	GCST000247	Genome-wide genotyping array							N	0
18846501	2009-01-15	Sonuga-Barke EJ	2008-10-07	Am J Med Genet B Neuropsychiatr Genet	www.ncbi.nlm.nih.gov/pubmed/18846501	Does parental expressed emotion moderate genetic effects in ADHD? An exploration using a genome wide association scan.	Conduct disorder (maternal expressed emotions interaction)	909 European ancestry trios		Perlegen [429901]	15	parental emotion expression measurmement, conduct disorder	http://www.ebi.ac.uk/efo/EFO_0008342, http://www.ebi.ac.uk/efo/EFO_0004216	GCST000245	Genome-wide genotyping array							N	0
18849991	2008-11-12	Richards JB	2008-10-12	Nat Genet	www.ncbi.nlm.nih.gov/pubmed/18849991	Male-pattern baldness susceptibility locus at 20p11.	Male-pattern baldness	578 European ancestry cases, 547 European ancestry controls	1,351 European ancestry cases, 2,485 European ancestry controls	Affymetrix [370102]	2	androgenetic alopecia	http://www.ebi.ac.uk/efo/EFO_0004191	GCST000250	Genome-wide genotyping array							N	0
18849993	2008-11-12	Stacey SN	2008-10-12	Nat Genet	www.ncbi.nlm.nih.gov/pubmed/18849993	Common variants on 1p36 and 1q42 are associated with cutaneous basal cell carcinoma but not with melanoma or pigmentation traits.	Basal cell carcinoma	930 European ancestry cases, 33,117 European ancestry controls	1,216 European ancestry cases, 2,844 European ancestry controls	Illumina [304083]	2	basal cell carcinoma	http://www.ebi.ac.uk/efo/EFO_0004193	GCST000249	Genome-wide genotyping array							N	0
18849994	2008-11-12	Hillmer AM	2008-10-12	Nat Genet	www.ncbi.nlm.nih.gov/pubmed/18849994	Susceptibility variants for male-pattern baldness on chromosome 20p11.	Male-pattern baldness	296 European ancestry cases, 347 European ancestry controls	319 European ancestry cases, 234 European ancestry controls	Illumina [531695]	1	androgenetic alopecia	http://www.ebi.ac.uk/efo/EFO_0004191	GCST000251	Genome-wide genotyping array							N	0
18937294	2009-05-07	Lasky-Su J	2008-12-05	Am J Med Genet B Neuropsychiatr Genet	www.ncbi.nlm.nih.gov/pubmed/18937294	Genome-wide association scan of the time to onset of attention deficit hyperactivity disorder.	Attention deficit hyperactivity disorder (time to onset)	930 European ancestry trios		Perlegen [429981]	11	attention deficit hyperactivity disorder	http://www.ebi.ac.uk/efo/EFO_0003888	GCST000280	Genome-wide genotyping array							N	0
18940312	2008-12-01	Yuan X	2008-10-10	Am J Hum Genet	www.ncbi.nlm.nih.gov/pubmed/18940312	Population-based genome-wide association studies reveal six loci influencing plasma levels of liver enzymes.	Liver enzyme levels	7,751 European ancestry individuals	1,005 European ancestry individuals, 3,669 Asian Indian ancestry individuals	Affymetrix, Illumina [up to 496032]	11	liver enzyme measurement	http://www.ebi.ac.uk/efo/EFO_0004582	GCST000248	Genome-wide genotyping array							N	0
18941528	2008-12-09	Comabella M	2008-10-22	PLoS One	www.ncbi.nlm.nih.gov/pubmed/18941528	Identification of a novel risk locus for multiple sclerosis at 13q31.3 by a pooled genome-wide scan of 500,000 single nucleotide polymorphisms.	Multiple sclerosis	242 European ancestry cases, 242 European ancestry controls	553 European ancestry cases, 1,033 European ancestry controls	Affymetrix [428867]	1	multiple sclerosis	http://purl.obolibrary.org/obo/MONDO_0005301	GCST000252	Genome-wide genotyping array							N	0
18951430	2008-12-09	Anney RJ	2008-10-24	Am J Med Genet B Neuropsychiatr Genet	www.ncbi.nlm.nih.gov/pubmed/18951430	Conduct disorder and ADHD: evaluation of conduct problems as a categorical and quantitative trait in the international multicentre ADHD genetics study.	Attention deficit hyperactivity disorder and conduct disorder	938 European ancestry trios		Perlegen [378332]	26	attention deficit hyperactivity disorder, conduct disorder	http://www.ebi.ac.uk/efo/EFO_0003888, http://www.ebi.ac.uk/efo/EFO_0004216	GCST000253	Genome-wide genotyping array							N	0
18952825	2008-12-01	Johansson A	2008-10-24	Hum Mol Genet	www.ncbi.nlm.nih.gov/pubmed/18952825	Common variants in the JAZF1 gene associated with height identified by linkage and genome-wide association analysis.	Height	3,925 European ancestry individuals	Up to 39,859 European ancestry individuals, Up to 1,148 African American individuals	Illumina [NR]	1	body height	http://www.ebi.ac.uk/efo/EFO_0004339	GCST000254	Genome-wide genotyping array							N	0
18957941	2008-12-09	Terracciano A	2008-11-24	Mol Psychiatry	www.ncbi.nlm.nih.gov/pubmed/18957941	Genome-wide association scan for five major dimensions of personality.	Personality dimensions	3,972 Sardinian individuals	3,903 individuals	Affymetrix [362129]	5	personality trait	http://www.ebi.ac.uk/efo/EFO_0004365	GCST000273	Genome-wide genotyping array							N	0
18976728	2008-12-09	Bertram L	2008-10-29	Am J Hum Genet	www.ncbi.nlm.nih.gov/pubmed/18976728	Genome-wide association analysis reveals putative Alzheimer's disease susceptibility loci in addition to APOE.	Alzheimer's disease	941 European ancestry cases and 404 European ancestry controls from 410 families	1,767 European ancestry cases and 838 European ancestry controls from 875 families	Affymetrix [484522]	2	Alzheimer disease	http://purl.obolibrary.org/obo/MONDO_0004975	GCST000255	Genome-wide genotyping array							N	0
18978787	2008-11-12	Wang Y	2008-11-02	Nat Genet	www.ncbi.nlm.nih.gov/pubmed/18978787	Common 5p15.33 and 6p21.33 variants influence lung cancer risk.	Lung cancer	5,095 European ancestry cases, 5,200 European ancestry controls	2,448 European ancestry cases, 2,983 European ancestry controls	Illumina [223891]	3	lung carcinoma	http://www.ebi.ac.uk/efo/EFO_0001071	GCST000257	Genome-wide genotyping array							N	0
18978790	2008-12-09	McKay JD	2008-11-02	Nat Genet	www.ncbi.nlm.nih.gov/pubmed/18978790	Lung cancer susceptibility locus at 5p15.33.	Lung cancer	2,971 European ancestry cases, 3,746 European ancestry controls	2,899 European ancestry cases, 5,573 European ancestry controls	Illumina [315194]	2	lung carcinoma	http://www.ebi.ac.uk/efo/EFO_0001071	GCST000256	Genome-wide genotyping array							N	0
18978792	2008-11-26	Cooper JD	2008-11-02	Nat Genet	www.ncbi.nlm.nih.gov/pubmed/18978792	Meta-analysis of genome-wide association study data identifies additional type 1 diabetes risk loci.	Type 1 diabetes	3,561 European ancestry cases, 4,646 European ancestry controls	6,225 European ancestry cases, 6,946 European ancestry controls, 3,064 European ancestry trios from 2,828 families	Affymetrix [up to 335565]	14	type 1 diabetes mellitus	http://purl.obolibrary.org/obo/MONDO_0005147	GCST000258	Genome-wide genotyping array							N	0
18980221	2008-12-01	Neale BM	2008-11-03	Am J Med Genet B Neuropsychiatr Genet	www.ncbi.nlm.nih.gov/pubmed/18980221	Genome-wide association scan of attention deficit hyperactivity disorder.	Attention deficit hyperactivity disorder	909 European ancestry trios		Perlegen [438784]	0	attention deficit hyperactivity disorder	http://www.ebi.ac.uk/efo/EFO_0003888	GCST000259	Genome-wide genotyping array							N	0
18985386	2008-12-09	Pankratz N	2008-11-06	Hum Genet	www.ncbi.nlm.nih.gov/pubmed/18985386	Genomewide association study for susceptibility genes contributing to familial Parkinson disease.	Parkinson's disease (familial)	1,119 European ancestry cases, 1,127 European ancestry controls		Illumina [328189]	1	Parkinson disease	http://purl.obolibrary.org/obo/MONDO_0005180	GCST000261	Genome-wide genotyping array							N	0
18987618	2008-12-09	Cronin S	2008-11-05	Eur J Hum Genet	www.ncbi.nlm.nih.gov/pubmed/18987618	Screening for replication of genome-wide SNP associations in sporadic ALS.	Amyotrophic lateral sclerosis	958 European ancestry cases, 932 European ancestry controls	309 European ancestry cases, 404 European ancestry controls	Illumina [287522]	1	amyotrophic lateral sclerosis	http://purl.obolibrary.org/obo/MONDO_0004976	GCST000260	Genome-wide genotyping array							N	0
18991354	2008-12-09	Gretarsdottir S	2008-10-01	Ann Neurol	www.ncbi.nlm.nih.gov/pubmed/18991354	Risk variants for atrial fibrillation on chromosome 4q25 associate with ischemic stroke.	Stroke (ischemic)	1,661 European ancestry cases, 10,815 European ancestry controls	4,576 European ancestry cases, 19,343 European ancestry controls	Illumina [310881]	1	stroke	http://www.ebi.ac.uk/efo/EFO_0000712	GCST000239	Genome-wide genotyping array							N	0
18997785	2008-12-09	Aulchenko YS	2008-11-09	Nat Genet	www.ncbi.nlm.nih.gov/pubmed/18997785	Genetic variation in the KIF1B locus influences susceptibility to multiple sclerosis.	Multiple sclerosis	45 European ancestry cases,195 European ancestry controls	1,316 European ancestry cases, 1,423 European ancestry controls, 1,318 cases and 1,507 controls from 756 families	Affymetrix [~ 250000]	1	multiple sclerosis	http://purl.obolibrary.org/obo/MONDO_0005301	GCST000263	Genome-wide genotyping array							N	0
18997786	2008-12-01	Bilguvar K	2008-11-09	Nat Genet	www.ncbi.nlm.nih.gov/pubmed/18997786	Susceptibility loci for intracranial aneurysm in European and Japanese populations.	Intracranial aneurysm	1,580 European ancestry cases, 6,276 European ancestry controls	495 Japanese ancestry cases, 676 Japanese ancestry controls	Illumina [289271]	4	brain aneurysm	http://www.ebi.ac.uk/efo/EFO_0003870	GCST000262	Genome-wide genotyping array							N	0
19009022	2008-12-30	Drgon T	2008-11-09	Mol Med	www.ncbi.nlm.nih.gov/pubmed/19009022	Genome-wide association for nicotine dependence and smoking cessation success in NIH research volunteers.	Nicotine dependence	220 European ancestry cases, 260 European ancestry controls		Affymetrix [~ 60000]	0	nicotine dependence	http://www.ebi.ac.uk/efo/EFO_0003768	GCST000264	Genome-wide genotyping array							N	0
19010793	2009-01-16	Baranzini SE	2008-11-14	Hum Mol Genet	www.ncbi.nlm.nih.gov/pubmed/19010793	Genome-wide association analysis of susceptibility and clinical phenotype in multiple sclerosis.	Multiple sclerosis	978 European ancestry cases, 883 European ancestry controls		Illumina [551642]	10	multiple sclerosis	http://purl.obolibrary.org/obo/MONDO_0005301	GCST000269	Genome-wide genotyping array							N	0
19010793	2009-01-16	Baranzini SE	2008-11-14	Hum Mol Genet	www.ncbi.nlm.nih.gov/pubmed/19010793	Genome-wide association analysis of susceptibility and clinical phenotype in multiple sclerosis.	Multiple sclerosis (age of onset)	978 European ancestry cases, 883 European ancestry controls		Illumina [551642]	8	age at onset, multiple sclerosis	http://www.ebi.ac.uk/efo/EFO_0004847, http://purl.obolibrary.org/obo/MONDO_0005301	GCST000267	Genome-wide genotyping array							N	0
19010793	2009-01-16	Baranzini SE	2008-11-14	Hum Mol Genet	www.ncbi.nlm.nih.gov/pubmed/19010793	Genome-wide association analysis of susceptibility and clinical phenotype in multiple sclerosis.	Normalized brain volume	753 European ancestry cases, 883 European ancestry controls		Illumina [551642]	5	multiple sclerosis	http://purl.obolibrary.org/obo/MONDO_0005301	GCST000268	Genome-wide genotyping array							N	0
19010793	2009-01-16	Baranzini SE	2008-11-14	Hum Mol Genet	www.ncbi.nlm.nih.gov/pubmed/19010793	Genome-wide association analysis of susceptibility and clinical phenotype in multiple sclerosis.	Brain lesion load	791 European ancestry cases, 883 European ancestry controls		Illumina [551642]	4	multiple sclerosis	http://purl.obolibrary.org/obo/MONDO_0005301	GCST000265	Genome-wide genotyping array							N	0
19010793	2009-01-16	Baranzini SE	2008-11-14	Hum Mol Genet	www.ncbi.nlm.nih.gov/pubmed/19010793	Genome-wide association analysis of susceptibility and clinical phenotype in multiple sclerosis.	Multiple sclerosis (severity)	794 European ancestry cases, 883 European ancestry controls		Illumina [551642]	11	multiple sclerosis	http://purl.obolibrary.org/obo/MONDO_0005301	GCST000266	Genome-wide genotyping array							N	0
19011631	2008-12-01	Houlston RS	2008-11-16	Nat Genet	www.ncbi.nlm.nih.gov/pubmed/19011631	Meta-analysis of genome-wide association data identifies four new susceptibility loci for colorectal cancer.	Colorectal cancer	1,902 European ancestry cases, 1,929 European ancestry controls	18,284 European ancestry cases, 18,926 European ancestry controls	Illumina [up to 548586]	4	colorectal cancer	http://www.ebi.ac.uk/efo/EFO_0005842	GCST000270	Genome-wide genotyping array							N	0
19023125	2009-01-06	Potkin SG	2008-11-20	Schizophr Bull	www.ncbi.nlm.nih.gov/pubmed/19023125	A genome-wide association study of schizophrenia using brain activation as a quantitative phenotype.	Brain imaging in schizophrenia (dorsolateral prefrontal cortex interaction)	46 European ancestry cases, 60 European ancestry controls, 18 cases, 14 controls		Illumina [302783]	6	schizophrenia, dorsolateral prefrontal cortex functional measurement	http://purl.obolibrary.org/obo/MONDO_0005090, http://www.ebi.ac.uk/efo/EFO_0008358	GCST000271	Genome-wide genotyping array							N	0
19030899	2009-01-07	Lei SF	2008-11-23	Hum Genet	www.ncbi.nlm.nih.gov/pubmed/19030899	Genome-wide association scan for stature in Chinese: evidence for ethnic specific loci.	Height	618 Chinese ancestry individuals	2,953 Chinese ancestry individuals	Affymetrix [281533]	1	body height	http://www.ebi.ac.uk/efo/EFO_0004339	GCST000272	Genome-wide genotyping array							N	0
19043545	2008-12-11	Gieger C	2008-11-28	PLoS Genet	www.ncbi.nlm.nih.gov/pubmed/19043545	Genetics meets metabolomics: a genome-wide association study of metabolite profiles in human serum.	Metabolite levels	284 European ancestry male individuals		Affymetrix [187454]	16	phenylalanine measurement, acylcarnitine measurement, carbohydrate measurement, tyrosine measurement, sphingolipid measurement, lysine measurement, lipid measurement, phospholipid measurement, serotonin measurement	http://www.ebi.ac.uk/efo/EFO_0005001, http://www.ebi.ac.uk/efo/EFO_0005059, http://www.ebi.ac.uk/efo/EFO_0004998, http://www.ebi.ac.uk/efo/EFO_0005058, http://www.ebi.ac.uk/efo/EFO_0004622, http://www.ebi.ac.uk/efo/EFO_0005002, http://www.ebi.ac.uk/efo/EFO_0004529, http://www.ebi.ac.uk/efo/EFO_0004639, http://www.ebi.ac.uk/efo/EFO_0004846	GCST000274	Genome-wide genotyping array							N	0
19047183	2009-01-12	Friedman RA	2008-12-01	Hum Mol Genet	www.ncbi.nlm.nih.gov/pubmed/19047183	GRM7 variants confer susceptibility to age-related hearing impairment.	Hearing impairment	846 European ancestry cases, 846 European ancestry controls	63 European ancestry cases, 67 European ancestry controls	Affymetrix [506627]	0	hearing loss	http://www.ebi.ac.uk/efo/EFO_0004238	GCST000275	Genome-wide genotyping array							N	0
19056611	2009-01-15	Timpson NJ	2008-12-03	Diabetes	www.ncbi.nlm.nih.gov/pubmed/19056611	Adiposity-related heterogeneity in patterns of type 2 diabetes susceptibility observed in genome-wide association data.	Type 2 diabetes	958 European ancestry obese cases, 955 European ancestry non-obese cases, 2,938 European ancestry controls	Up to 3,757 European ancestry cases, up to 5,346 European ancestry controls	Affymetrix [393453]	8	type 2 diabetes mellitus	http://purl.obolibrary.org/obo/MONDO_0005148	GCST000277	Genome-wide genotyping array							N	0
19060906	2009-01-12	Kathiresan S	2008-12-07	Nat Genet	www.ncbi.nlm.nih.gov/pubmed/19060906	Common variants at 30 loci contribute to polygenic dyslipidemia.	HDL cholesterol	19,840 European ancestry individuals	Up to 20,623 European ancestry individuals	Affymetrix, Illumina [~ 2600000] (imputed)	14	high density lipoprotein cholesterol measurement	http://www.ebi.ac.uk/efo/EFO_0004612	GCST000290	Genome-wide genotyping array							N	0
19060906	2009-01-14	Kathiresan S	2008-12-07	Nat Genet	www.ncbi.nlm.nih.gov/pubmed/19060906	Common variants at 30 loci contribute to polygenic dyslipidemia.	LDL cholesterol	19,840 European ancestry individuals	Up to 20,623 European ancestry individuals	Affymetrix, Illumina [~ 2600000] (imputed)	11	low density lipoprotein cholesterol measurement	http://www.ebi.ac.uk/efo/EFO_0004611	GCST000287	Genome-wide genotyping array							N	0
19060906	2009-01-12	Kathiresan S	2008-12-07	Nat Genet	www.ncbi.nlm.nih.gov/pubmed/19060906	Common variants at 30 loci contribute to polygenic dyslipidemia.	Triglycerides	19,840 European ancestry individuals	Up to 20,623 European ancestry individuals	Affymetrix, Illumina [~ 2600000] (imputed)	11	triglyceride measurement	http://www.ebi.ac.uk/efo/EFO_0004530	GCST000286	Genome-wide genotyping array							N	0
19060907	2009-02-26	Prokopenko I	2008-12-01	Nat Genet	www.ncbi.nlm.nih.gov/pubmed/19060907	Variants in MTNR1B influence fasting glucose levels.	Fasting plasma glucose	35,812 European ancestry individuals		Affymetrix, Illumina, Perlegen [up to 2557249] (imputed)	3	fasting blood glucose measurement	http://www.ebi.ac.uk/efo/EFO_0004465	GCST000276	Genome-wide genotyping array							N	0
19060909	2009-01-07	Bouatia-Naji N	2008-12-07	Nat Genet	www.ncbi.nlm.nih.gov/pubmed/19060909	A variant near MTNR1B is associated with increased fasting plasma glucose levels and type 2 diabetes risk.	Fasting plasma glucose	2,151 European ancestry individuals	16,094 European ancestry individuals	Illumina [308846]	1	fasting blood glucose measurement	http://www.ebi.ac.uk/efo/EFO_0004465	GCST000291	Genome-wide genotyping array							N	0
19060910	2009-01-14	Sabatti C	2008-12-07	Nat Genet	www.ncbi.nlm.nih.gov/pubmed/19060910	Genome-wide association analysis of metabolic traits in a birth cohort from a founder population.	HDL cholesterol	4,763 Northern Finnish founder individuals		Illumina [329091]	5	high density lipoprotein cholesterol measurement	http://www.ebi.ac.uk/efo/EFO_0004612	GCST000284	Genome-wide genotyping array							N	0
19060910	2009-01-14	Sabatti C	2008-12-07	Nat Genet	www.ncbi.nlm.nih.gov/pubmed/19060910	Genome-wide association analysis of metabolic traits in a birth cohort from a founder population.	LDL cholesterol	4,763 Northern Finnish founder individuals		Illumina [329091]	7	low density lipoprotein cholesterol measurement	http://www.ebi.ac.uk/efo/EFO_0004611	GCST000283	Genome-wide genotyping array							N	0
19060910	2009-01-14	Sabatti C	2008-12-07	Nat Genet	www.ncbi.nlm.nih.gov/pubmed/19060910	Genome-wide association analysis of metabolic traits in a birth cohort from a founder population.	Metabolic traits	4,763 Northern Finnish founder individuals		Illumina [329091]	11	inflammatory response, triglyceride measurement, insulin measurement, glucose measurement	http://purl.obolibrary.org/obo/GO_0006954, http://www.ebi.ac.uk/efo/EFO_0004530, http://www.ebi.ac.uk/efo/EFO_0004467, http://www.ebi.ac.uk/efo/EFO_0004468	GCST000292	Genome-wide genotyping array							N	0
19060911	2009-01-12	Aulchenko YS	2008-12-07	Nat Genet	www.ncbi.nlm.nih.gov/pubmed/19060911	Loci influencing lipid levels and coronary heart disease risk in 16 European population cohorts.	Cholesterol, total	21,848 European ancestry individuals, 714 Orcadian individuals		Affymetrix, Illumina [up to 600000]	15	total cholesterol measurement	http://www.ebi.ac.uk/efo/EFO_0004574	GCST000285	Genome-wide genotyping array							N	0
19060911	2009-01-12	Aulchenko YS	2008-12-07	Nat Genet	www.ncbi.nlm.nih.gov/pubmed/19060911	Loci influencing lipid levels and coronary heart disease risk in 16 European population cohorts.	LDL cholesterol	17,083 European ancestry individuals, 714 Orcadian individuals		Affymetrix, Illumina [up to 600000]	12	low density lipoprotein cholesterol measurement	http://www.ebi.ac.uk/efo/EFO_0004611	GCST000282	Genome-wide genotyping array							N	0
19060911	2009-01-12	Aulchenko YS	2008-12-07	Nat Genet	www.ncbi.nlm.nih.gov/pubmed/19060911	Loci influencing lipid levels and coronary heart disease risk in 16 European population cohorts.	Triglycerides	17,100 European ancestry individuals, 715 Orcadian individuals		Affymetrix, Illumina [up to 600000]	8	triglyceride measurement	http://www.ebi.ac.uk/efo/EFO_0004530	GCST000289	Genome-wide genotyping array							N	0
19060911	2009-01-12	Aulchenko YS	2008-12-07	Nat Genet	www.ncbi.nlm.nih.gov/pubmed/19060911	Loci influencing lipid levels and coronary heart disease risk in 16 European population cohorts.	HDL cholesterol	20,697 European ancestry individuals, 715 Orcadian individuals		Affymetrix, Illumina [up to 600000]	10	high density lipoprotein cholesterol measurement	http://www.ebi.ac.uk/efo/EFO_0004612	GCST000288	Genome-wide genotyping array							N	0
19065144	2009-01-06	Sullivan PF	2008-12-09	Mol Psychiatry	www.ncbi.nlm.nih.gov/pubmed/19065144	Genome-wide association for major depressive disorder: a possible role for the presynaptic protein piccolo.	Major depressive disorder	1,738 European ancestry cases, 1,802 European ancestry controls	6,079 European ancestry cases, 5,893 European ancestry controls	Perlegen [435291]	0	unipolar depression	http://www.ebi.ac.uk/efo/EFO_0003761	GCST000293	Genome-wide genotyping array							N	0
19074352	2009-01-14	Pollin TI	2008-12-17	Science	www.ncbi.nlm.nih.gov/pubmed/19074352	A null mutation in human APOC3 confers a favorable plasma lipid profile and apparent cardioprotection.	Triglycerides	809 Old Order Amish individuals	698 Old Order Amish individuals	Affymetrix [381934]	1	triglyceride measurement	http://www.ebi.ac.uk/efo/EFO_0004530	GCST000300	Genome-wide genotyping array							N	0
19079260	2009-01-15	Thorleifsson G	2008-12-14	Nat Genet	www.ncbi.nlm.nih.gov/pubmed/19079260	Genome-wide association yields new sequence variants at seven loci that associate with measures of obesity.	Weight	72,598 European ancestry individuals, 1,160 African American individuals	Up to 11,036 European ancestry individuals, 32,615 individuals	Illumina [305846]	17	body weight	http://www.ebi.ac.uk/efo/EFO_0004338	GCST000299	Genome-wide genotyping array							N	0
19079260	2009-01-15	Thorleifsson G	2008-12-14	Nat Genet	www.ncbi.nlm.nih.gov/pubmed/19079260	Genome-wide association yields new sequence variants at seven loci that associate with measures of obesity.	Body mass index	72,598 European ancestry individuals, 1,160 African American individuals	Up to 11,036 European ancestry individuals, 32,615 individuals	Illumina [305846]	14	body mass index	http://www.ebi.ac.uk/efo/EFO_0004340	GCST000296	Genome-wide genotyping array							N	0
19079261	2009-01-12	Willer CJ	2008-12-14	Nat Genet	www.ncbi.nlm.nih.gov/pubmed/19079261	Six new loci associated with body mass index highlight a neuronal influence on body weight regulation.	Body mass index	32,387 European ancestry individuals	59,082 European ancestry individuals	Affymetrix, Illumina [2399588] (imputed)	11	body mass index	http://www.ebi.ac.uk/efo/EFO_0004340	GCST000298	Genome-wide genotyping array							N	0
19079262	2009-01-16	Styrkarsdottir U	2008-12-14	Nat Genet	www.ncbi.nlm.nih.gov/pubmed/19079262	New sequence variants associated with bone mineral density.	Bone mineral density (hip)	6,865 European ancestry individuals	8,510 European ancestry individuals	Illumina [305051]	8	bone density	http://www.ebi.ac.uk/efo/EFO_0003923	GCST000297	Genome-wide genotyping array							N	0
19079262	2009-01-16	Styrkarsdottir U	2008-12-14	Nat Genet	www.ncbi.nlm.nih.gov/pubmed/19079262	New sequence variants associated with bone mineral density.	Bone mineral density (spine)	6,865 European ancestry individuals	8,510 European ancestry individuals	Illumina [305051]	7	bone density	http://www.ebi.ac.uk/efo/EFO_0003923	GCST000295	Genome-wide genotyping array							N	0
19081515	2009-02-05	Mead S	2008-12-11	Lancet Neurol	www.ncbi.nlm.nih.gov/pubmed/19081515	Genetic risk factors for variant Creutzfeldt-Jakob disease: a genome-wide association study.	Creutzfeldt-Jakob disease	117 European ancestry cases, 3,083 European ancestry controls	2 European ancestry vCJD cases, 506 Oceania ancestry sCJD cases, 28 Oceania ancestry iCJD cases, 151 Oceania ancestry Kuru cases, 125 Oceania ancestry Kuru resistant cases, 3,608 European ancestry controls, 562 Oceania ancestry controls	Affymetrix [288908]	2	Creutzfeldt Jacob Disease	http://www.ebi.ac.uk/efo/EFO_0004226	GCST000294	Genome-wide genotyping array							N	0
19084217	2009-01-14	Benyamin B	2008-12-17	Am J Hum Genet	www.ncbi.nlm.nih.gov/pubmed/19084217	Variants in TF and HFE explain approximately 40% of genetic variation in serum-transferrin levels.	Iron status biomarkers	411 European ancestry individuals from 150 families		Affymetrix [100846]	3	iron biomarker measurement	http://www.ebi.ac.uk/efo/EFO_0004461	GCST000302	Genome-wide genotyping array							N	0
19084217	2009-01-14	Benyamin B	2008-12-17	Am J Hum Genet	www.ncbi.nlm.nih.gov/pubmed/19084217	Variants in TF and HFE explain approximately 40% of genetic variation in serum-transferrin levels.	Iron status biomarkers	459 European ancestry twin pairs		Illumina [315887]	24	iron biomarker measurement	http://www.ebi.ac.uk/efo/EFO_0004461	GCST000301	Genome-wide genotyping array							N	0
19096518	2009-06-22	Pare G	2008-12-19	PLoS Genet	www.ncbi.nlm.nih.gov/pubmed/19096518	Novel association of HK1 with glycated hemoglobin in a non-diabetic population: a genome-wide evaluation of 14,618 participants in the Women's Genome Health Study.	Glycated hemoglobin levels	14,618 European ancestry females	455 European ancestry individuals	Illumina [337343]	4	HbA1c measurement	http://www.ebi.ac.uk/efo/EFO_0004541	GCST000303	Genome-wide genotyping array							N	0
19107115	2009-02-04	Muglia P	2008-12-23	Mol Psychiatry	www.ncbi.nlm.nih.gov/pubmed/19107115	Genome-wide association study of recurrent major depressive disorder in two European case-control cohorts.	Major depressive disorder	1,359 European ancestry cases, 1,782 European ancestry controls		Affymetrix, Illumina [494678] (imputed)	1	unipolar depression	http://www.ebi.ac.uk/efo/EFO_0003761	GCST000304	Genome-wide genotyping array							N	0
19110211	2009-01-14	Meisinger C	2008-12-24	Am J Hum Genet	www.ncbi.nlm.nih.gov/pubmed/19110211	A genome-wide association study identifies three loci associated with mean platelet volume.	Mean platelet volume	1,606 European ancestry individuals	8,617 European ancestry individuals	Affymetrix [335152]	3	mean platelet volume	http://www.ebi.ac.uk/efo/EFO_0004584	GCST000305	Genome-wide genotyping array							N	0
19114657	2009-01-14	Wang Y	2008-12-29	Proc Natl Acad Sci U S A	www.ncbi.nlm.nih.gov/pubmed/19114657	From the Cover: Whole-genome association study identifies STK39 as a hypertension susceptibility gene.	Blood pressure	542 Old Order Amish individuals	5,229 European ancestry individuals, 1,347 Amish individuals, 575 Hutterite individuals	Affymetrix [79447]	1	blood pressure	http://www.ebi.ac.uk/efo/EFO_0004325	GCST000306	Genome-wide genotyping array							N	0
19115949	2009-01-16	Limou S	2009-01-01	J Infect Dis	www.ncbi.nlm.nih.gov/pubmed/19115949	Genomewide association study of an AIDS-nonprogression cohort emphasizes the role played by HLA genes (ANRS Genomewide Association Study 02).	AIDS progression	275 European ancestry seropositive non-progressors, 86 European ancestry seropositive rapid progressors, 1,352 European ancestry seronegative controls	(see Fellay 2007)	Illumina [291119]	3	AIDS	http://www.ebi.ac.uk/efo/EFO_0000765	GCST000308	Genome-wide genotyping array							N	0
19116933	2009-02-27	Hinks A	2009-01-01	Arthritis Rheum	www.ncbi.nlm.nih.gov/pubmed/19116933	Identification of a novel susceptibility locus for juvenile idiopathic arthritis by genome-wide association analysis.	Arthritis (juvenile idiopathic)	279 European ancestry cases, 184 European ancestry controls	up to 654 European ancestry cases, 2,024 European ancestry controls	Affymetrix [88862]	1	juvenile idiopathic arthritis	http://www.ebi.ac.uk/efo/EFO_0002609	GCST000309	Genome-wide genotyping array							N	0
19117981	2009-02-26	Sun J	2009-01-01	Cancer Res	www.ncbi.nlm.nih.gov/pubmed/19117981	Sequence variants at 22q13 are associated with prostate cancer risk.	Prostate cancer	1,235 European ancestry aggressive cases, 1,599 European ancestry controls	1,215 European ancestry aggressive cases, 2,213 European ancestry non-aggressive cases, 1,208 European ancestry controls, 1,034 aggressive cases, 921 non-aggressive cases, 2,231 controls	Affymetrix, Illumina [~ 2000000] (imputed)	1	prostate carcinoma	http://www.ebi.ac.uk/efo/EFO_0001663	GCST000307	Genome-wide genotyping array							N	0
19118814	2009-01-21	Beecham GW	2009-01-03	Am J Hum Genet	www.ncbi.nlm.nih.gov/pubmed/19118814	Genome-wide association study implicates a chromosome 12 risk locus for late-onset Alzheimer disease.	Alzheimer's disease	492 European ancestry cases, 496 European ancestry controls	238 European ancestry cases, 220 European ancestry controls	Illumina [~ 2500000] (imputed)	3	Alzheimer disease	http://purl.obolibrary.org/obo/MONDO_0004975	GCST000310	Genome-wide genotyping array							N	0
19122664	2009-01-21	Silverberg MS	2009-01-04	Nat Genet	www.ncbi.nlm.nih.gov/pubmed/19122664	Ulcerative colitis-risk loci on chromosomes 1p36 and 12q15 found by genome-wide association study.	Ulcerative colitis	1,022 European ancestry cases, 2,503 European ancestry controls	1,387 European ancestry cases, 1,115 European ancestry controls	Illumina [280748]	12	ulcerative colitis	http://www.ebi.ac.uk/efo/EFO_0000729	GCST000311	Genome-wide genotyping array							N	0
19124843	2009-01-21	Ober C	2009-01-07	J Lipid Res	www.ncbi.nlm.nih.gov/pubmed/19124843	Genome-wide association study of plasma lipoprotein(a) levels identifies multiple genes on chromosome 6q.	Lp (a) levels	357 Hutterite individuals	1,054 European ancestry males	Affymetrix [290327]	1	apolipoprotein A 1 measurement	http://www.ebi.ac.uk/efo/EFO_0004614	GCST000312	Genome-wide genotyping array							N	0
19125160	2009-02-25	Feulner TM	2009-01-07	Mol Psychiatry	www.ncbi.nlm.nih.gov/pubmed/19125160	Examination of the current top candidate genes for AD in a genome-wide association study.	Alzheimer's disease	491 European ancestry cases, 479 European ancestry controls		Illumina [~ 550000]	1	Alzheimer disease	http://purl.obolibrary.org/obo/MONDO_0004975	GCST000313	Genome-wide genotyping array							N	0
19132087	2009-01-21	Burgner D	2009-01-09	PLoS Genet	www.ncbi.nlm.nih.gov/pubmed/19132087	A genome-wide association study identifies novel and functionally related susceptibility Loci for Kawasaki disease.	Kawasaki disease	107 European ancestry cases, 134 European ancestry controls	583 European ancestry cases, 1,357 European ancestry controls from 583 families	Affymetrix [223922]	2	mucocutaneous lymph node syndrome	http://www.ebi.ac.uk/efo/EFO_0004246	GCST000314	Genome-wide genotyping array							N	0
19136949	2009-02-27	Carrasquillo MM	2009-01-11	Nat Genet	www.ncbi.nlm.nih.gov/pubmed/19136949	Genetic variation in PCDH11X is associated with susceptibility to late-onset Alzheimer's disease.	Alzheimer's disease	844 European ancestry cases, 1,255 European ancestry controls	1,547 European ancestry cases, 1,209 European ancestry controls	Illumina [313504]	1	Alzheimer disease	http://purl.obolibrary.org/obo/MONDO_0004975	GCST000315	Genome-wide genotyping array							N	0
19148276	2009-01-21	Tanaka T	2009-01-16	PLoS Genet	www.ncbi.nlm.nih.gov/pubmed/19148276	Genome-wide association study of plasma polyunsaturated fatty acids in the InCHIANTI Study.	Polyunsaturated fatty acid levels	1,075 European ancestry individuals	1,076 European ancestry individuals	Illumina [495343]	0	lipid measurement	http://www.ebi.ac.uk/efo/EFO_0004529	GCST000316	Genome-wide genotyping array							N	0
19151714	2009-03-03	Meyre D	2009-01-18	Nat Genet	www.ncbi.nlm.nih.gov/pubmed/19151714	Genome-wide association study for early-onset and morbid adult obesity identifies three new risk loci in European populations.	Obesity	695 European ancestry adult cases, 731 European ancestry adult controls, 685 European ancestry child cases, 685 European ancestry child controls	1,171 European ancestry adult cases, 1,114 European ancestry adult controls, 4,417 European ancestry adults, 896 European ancestry child cases, 1,297 European ancestry child and young adult controls, 5,291 European ancestry children	Illumina [308846]	13	obesity	http://www.ebi.ac.uk/efo/EFO_0001073	GCST000317	Genome-wide genotyping array							N	0
19151717	2014-02-11	Rafnar T	2009-01-18	Nat Genet	www.ncbi.nlm.nih.gov/pubmed/19151717	Sequence variants at the TERT-CLPTM1L locus associate with many cancer types.	Basal cell carcinoma	1,505 European ancestry cases, 28,890 European ancestry controls	1,060 European ancestry cases, 515 European ancestry controls	Illumina [302140]	1	basal cell carcinoma	http://www.ebi.ac.uk/efo/EFO_0004193	GCST000318	Genome-wide genotyping array							N	0
19165155	2009-02-25	Ling H	2009-01-22	Obesity (Silver Spring)	www.ncbi.nlm.nih.gov/pubmed/19165155	Genome-wide linkage and association analyses to identify genes influencing adiponectin levels: the GEMS Study.	Adiponectin levels	997 European ancestry cases, 989 European ancestry controls		Affymetrix [398625]	2	adiponectin measurement	http://www.ebi.ac.uk/efo/EFO_0004502	GCST000319	Genome-wide genotyping array							N	0
19165232	2009-02-26	Otowa T	2009-01-23	J Hum Genet	www.ncbi.nlm.nih.gov/pubmed/19165232	Genome-wide association study of panic disorder in the Japanese population.	Panic disorder	200 Japanese ancestry cases, 200 Japanese ancestry controls		Affymetrix [253903]	17	panic disorder	http://www.ebi.ac.uk/efo/EFO_0004262	GCST000320	Genome-wide genotyping array							N	0
19165918	2008-08-27	Graham RR	2008-08-01	Nat Genet	www.ncbi.nlm.nih.gov/pubmed/19165918	Genetic variants near TNFAIP3 on 6q23 are associated with systemic lupus erythematosus.	Systemic lupus erythematosus	431 European ancestry cases, 2,155 European ancestry controls	447 European ancestry trios, 293 trios	Affymetrix [313238]	8	systemic lupus erythematosus	http://www.ebi.ac.uk/efo/EFO_0002690	GCST000216	Genome-wide genotyping array							N	0
19165924	2008-08-27	Hofmann S	2008-08-10	Nat Genet	www.ncbi.nlm.nih.gov/pubmed/19165924	Genome-wide association study identifies ANXA11 as a new susceptibility locus for sarcoidosis.	Sarcoidosis	499 European ancestry cases, 490 European ancestry controls	1,649 cases, 1,832 controls	Affymetrix [375771]	0	Sarcoidosis	http://www.orpha.net/ORDO/Orphanet_797	GCST000218	Genome-wide genotyping array							N	0
19169254	2009-02-06	Nair RP	2009-01-25	Nat Genet	www.ncbi.nlm.nih.gov/pubmed/19169254	Genome-wide scan reveals association of psoriasis with IL-23 and NF-kappaB pathways.	Psoriasis	1,359 European ancestry cases, 1,400 European ancestry controls	5,048 European ancestry cases, 5,041 European ancestry controls	Perlegen [~ 2500000] (imputed)	8	psoriasis	http://www.ebi.ac.uk/efo/EFO_0000676	GCST000322	Genome-wide genotyping array							N	0
19169255	2009-02-07	Zhang XJ	2009-01-25	Nat Genet	www.ncbi.nlm.nih.gov/pubmed/19169255	Psoriasis genome-wide association study identifies susceptibility variants within LCE gene cluster at 1q21.	Psoriasis	1,139 Han Chinese ancestry cases, 1,132 Han Chinese ancestry controls	5,721 Chinese ancestry cases, 7,340 Chinese ancestry controls	Illumina [494902]	3	psoriasis	http://www.ebi.ac.uk/efo/EFO_0000676	GCST000321	Genome-wide genotyping array							N	0
19176441	2009-02-26	Yang JJ	2009-01-28	JAMA	www.ncbi.nlm.nih.gov/pubmed/19176441	Genome-wide interrogation of germline genetic variation associated with treatment response in childhood acute lymphoblastic leukemia.	Response to treatment for acute lymphoblastic leukemia	356 European ancestry cases, 53 Black cases, 78 cases		Affymetrix [476796]	12	acute lymphoblastic leukemia, response to antineoplastic agent	http://www.ebi.ac.uk/efo/EFO_0000220, http://purl.obolibrary.org/obo/GO_0097327	GCST000323	Genome-wide genotyping array							N	0
19181680	2009-02-25	Timpson NJ	2009-01-30	Hum Mol Genet	www.ncbi.nlm.nih.gov/pubmed/19181680	Common variants in the region around Osterix are associated with bone mineral density and growth in childhood.	Bone mineral density	1,418 European ancestry children, 134 European ancestry adult individuals	3,875 European ancestry children	Illumina [up to 315807]	0	bone density	http://www.ebi.ac.uk/efo/EFO_0003923	GCST000325	Genome-wide genotyping array							N	0
19182806	2009-02-25	Stefansson H	2009-02-01	Nat Genet	www.ncbi.nlm.nih.gov/pubmed/19182806	Variant in the sequence of the LINGO1 gene confers risk of essential tremor.	Essential tremor	452 European ancestry cases, 14,378 European ancestry controls	301 European ancestry cases, 1,419 European ancestry controls	Illumina [305624]	1	essential tremor	http://www.ebi.ac.uk/efo/EFO_0003108	GCST000329	Genome-wide genotyping array							N	0
19185284	2009-02-28	Ferrucci L	2009-01-29	Am J Hum Genet	www.ncbi.nlm.nih.gov/pubmed/19185284	Common variation in the beta-carotene 15,15'-monooxygenase 1 gene affects circulating levels of carotenoids: a genome-wide association study.	Carotenoid and tocopherol levels	1,191 European ancestry individuals	2,540 European ancestry individuals, 211 individuals	Illumina [~ 500451]	2	carotenoid measurement, tocopherol measurement	http://www.ebi.ac.uk/efo/EFO_0004737, http://www.ebi.ac.uk/efo/EFO_0004738	GCST000324	Genome-wide genotyping array							N	0
19187332	2009-02-28	Kim SH	2009-02-01	Clin Exp Allergy	www.ncbi.nlm.nih.gov/pubmed/19187332	Alpha-T-catenin (CTNNA3) gene was identified as a risk variant for toluene diisocyanate-induced asthma by genome-wide association analysis.	Asthma (toluene diisocyanate-induced)	84 Korean ancestry cases, 263 Korean ancestry controls		Affymetrix [312978]	3	asthma	http://purl.obolibrary.org/obo/MONDO_0004979	GCST000330	Genome-wide genotyping array							N	0
19188921	2009-02-27	Liu YZ	2009-02-03	Mol Psychiatry	www.ncbi.nlm.nih.gov/pubmed/19188921	Genome-wide association analyses suggested a novel mechanism for smoking behavior regulated by IL15.	Smoking behavior	417 European ancestry male individuals, 423 European ancestry female individuals	412 African American male individuals and 839 African American female individuals from 402 families, 3,491 European ancestry male individuals and 4,132 European ancestry female individuals from 1,731 families	Affymetrix [379319]	0	smoking behavior	http://www.ebi.ac.uk/efo/EFO_0004318	GCST000332	Genome-wide genotyping array							N	0
19193627	2009-03-31	Chio A	2009-02-04	Hum Mol Genet	www.ncbi.nlm.nih.gov/pubmed/19193627	A two-stage genome-wide association study of sporadic amyotrophic lateral sclerosis.	Amyotrophic lateral sclerosis	537 European ancestry cases, 1,984 European ancestry controls	2,741 European ancestry cases, 2,875 European ancestry controls	Illumina [545066]	0	amyotrophic lateral sclerosis	http://purl.obolibrary.org/obo/MONDO_0004976	GCST000333	Genome-wide genotyping array							N	0
19196962	2009-02-27	Garcia-Barcelo MM	2009-02-05	Proc Natl Acad Sci U S A	www.ncbi.nlm.nih.gov/pubmed/19196962	Genome-wide association study identifies NRG1 as a susceptibility locus for Hirschsprung's disease.	Hirschsprung disease	181 Chinese ancestry cases, 346 Chinese ancestry controls	190 Chinese ancestry cases, 510 Chinese ancestry controls	Affymetrix [293836]	2	Hirschsprung disease	http://purl.obolibrary.org/obo/MONDO_0018309	GCST000334	Genome-wide genotyping array							N	0
19197348	2009-10-15	Lowe JK	2009-02-06	PLoS Genet	www.ncbi.nlm.nih.gov/pubmed/19197348	Genome-wide association studies in an isolated founder population from the Pacific Island of Kosrae.	Quantitative traits	2,906 Kosraen individuals		Affymetrix [408775]	33	waist circumference, total cholesterol measurement, body fat distribution, C-reactive protein measurement, body mass index, high density lipoprotein cholesterol measurement, body height, diastolic blood pressure, triglyceride measurement, systolic blood pressure, low density lipoprotein cholesterol measurement, body weight, thyroid stimulating hormone measurement	http://www.ebi.ac.uk/efo/EFO_0004342, http://www.ebi.ac.uk/efo/EFO_0004574, http://www.ebi.ac.uk/efo/EFO_0004341, http://www.ebi.ac.uk/efo/EFO_0004458, http://www.ebi.ac.uk/efo/EFO_0004340, http://www.ebi.ac.uk/efo/EFO_0004612, http://www.ebi.ac.uk/efo/EFO_0004339, http://www.ebi.ac.uk/efo/EFO_0006336, http://www.ebi.ac.uk/efo/EFO_0004530, http://www.ebi.ac.uk/efo/EFO_0006335, http://www.ebi.ac.u…	GCST000337	Genome-wide genotyping array							N	0
19197363	2009-08-21	Need AC	2009-02-06	PLoS Genet	www.ncbi.nlm.nih.gov/pubmed/19197363	A genome-wide investigation of SNPs and CNVs in schizophrenia.	Schizophrenia	871 European ancestry cases, 863 European ancestry controls	1,460 European ancestry cases, 12,995 European ancestry controls	Illumina [312565]	0	schizophrenia	http://purl.obolibrary.org/obo/MONDO_0005090	GCST000336	Genome-wide genotyping array							N	0
19198609	2009-03-01	Kathiresan S	2009-02-08	Nat Genet	www.ncbi.nlm.nih.gov/pubmed/19198609	Genome-wide association of early-onset myocardial infarction with single nucleotide polymorphisms and copy number variants.	Myocardial infarction (early onset)	2,967 European ancestry cases, 3,075 European ancestry controls	9,746 European ancestry cases, 9,746 European ancestry controls	Affymetrix [~ 2500000] (imputed)	9	myocardial infarction	http://www.ebi.ac.uk/efo/EFO_0000612	GCST000340	Genome-wide genotyping array							N	0
19198610	2009-03-01	Gudbjartsson DF	2009-02-08	Nat Genet	www.ncbi.nlm.nih.gov/pubmed/19198610	Sequence variants affecting eosinophil numbers associate with asthma and myocardial infarction.	Eosinophil counts	9,392 European ancestry individuals	12,118 European ancestry individuals, 5,212 East Asian ancestry individuals	Illumina [312179]	7	eosinophil count	http://www.ebi.ac.uk/efo/EFO_0004842	GCST000339	Genome-wide genotyping array							N	0
19198611	2009-04-01	Tregouet DA	2009-02-08	Nat Genet	www.ncbi.nlm.nih.gov/pubmed/19198611	Genome-wide haplotype association study identifies the SLC22A3-LPAL2-LPA gene cluster as a risk locus for coronary artery disease.	Coronary heart disease	1,926 European ancestry cases, 2,938 European ancestry controls	7,073 European ancestry cases, 7,325 European ancestry controls	Affymetrix [~ 500000]	2	coronary artery disease	http://www.ebi.ac.uk/efo/EFO_0001645	GCST000341	Genome-wide genotyping array							N	0
19198612	2009-03-01	Erdmann J	2009-02-08	Nat Genet	www.ncbi.nlm.nih.gov/pubmed/19198612	New susceptibility locus for coronary artery disease on chromosome 3q22.3.	Coronary heart disease	1,222 European ancestry cases, 1,298 European ancestry controls	18,185 European ancestry cases, 20,068 European ancestry controls	Affymetrix [567119]	2	coronary artery disease	http://www.ebi.ac.uk/efo/EFO_0001645	GCST000338	Genome-wide genotyping array							N	0
19198613	2009-02-28	Gudmundsson J	2009-02-06	Nat Genet	www.ncbi.nlm.nih.gov/pubmed/19198613	Common variants on 9q22.33 and 14q13.3 predispose to thyroid cancer in European populations.	Thyroid cancer	192 European ancestry cases, 37,196 European ancestry controls	432 European ancestry cases, 1,727 European ancestry controls	Illumina [304083]	2	thyroid carcinoma	http://www.ebi.ac.uk/efo/EFO_0002892	GCST000335	Genome-wide genotyping array							N	0
19207018	2009-02-27	Kim H	2009-02-01	Pharmacogenomics	www.ncbi.nlm.nih.gov/pubmed/19207018	Genome-wide association study of acute post-surgical pain in humans.	Pain	112 European ancestry individuals		Affymetrix [374975]	3	pain	http://www.ebi.ac.uk/efo/EFO_0003843	GCST000326	Genome-wide genotyping array							N	0
19219042	2009-02-28	Zheng W	2009-02-15	Nat Genet	www.ncbi.nlm.nih.gov/pubmed/19219042	Genome-wide association study identifies a new breast cancer susceptibility locus at 6q25.1.	Breast cancer	1,505 Chinese ancestry cases, 1,522 Chinese ancestry controls	5,026 Chinese ancestry cases, 2,476 Chinese ancestry controls, 1,591 European ancestry cases, 1,466 European ancestry controls	Affymetrix [up to 607728]	1	breast carcinoma	http://www.ebi.ac.uk/efo/EFO_0000305	GCST000343	Genome-wide genotyping array							N	0
19221038	2009-02-28	Soranzo N	2009-02-12	Blood	www.ncbi.nlm.nih.gov/pubmed/19221038	A novel variant on chromosome 7q22.3 associated with mean platelet volume, counts, and function.	Mean platelet volume	1,221 individuals	7,365 individuals	Affymetrix [361352]	1	mean platelet volume	http://www.ebi.ac.uk/efo/EFO_0004584	GCST000342	Genome-wide genotyping array							N	0
19230858	2009-03-01	Schrauwen I	2009-02-18	Am J Hum Genet	www.ncbi.nlm.nih.gov/pubmed/19230858	A genome-wide analysis identifies genetic variants in the RELN gene associated with otosclerosis.	Otosclerosis	302 cases, 302 controls	847 cases, 872 controls	Illumina [~ 555000]	1	otosclerosis	http://www.ebi.ac.uk/efo/EFO_0004213	GCST000345	Genome-wide genotyping array							N	0
19242412	2009-03-18	Gu Y	2009-02-25	Nature	www.ncbi.nlm.nih.gov/pubmed/19242412	Identification of IFRD1 as a modifier gene for cystic fibrosis lung disease.	Cystic fibrosis severity	160 European ancestry severe lung disease cases, European ancestry 160 mild lung disease cases	485 European ancestry cases,91 controls, 2,194 individuals	Affymetrix [100198]	0	Cystic fibrosis	http://www.orpha.net/ORDO/Orphanet_586	GCST000346	Genome-wide genotyping array							N	0
19247474	2009-04-01	Caporaso N	2009-02-27	PLoS One	www.ncbi.nlm.nih.gov/pubmed/19247474	Genome-wide and candidate gene association study of cigarette smoking behaviors.	Smoking behavior	2,617 European ancestry smokers, 1,725 European ancestry controls		Illumina [~ 518000]	21	smoking behavior	http://www.ebi.ac.uk/efo/EFO_0004318	GCST000349	Genome-wide genotyping array							N	0
19249006	2009-03-18	Xiong DH	2009-02-25	Am J Hum Genet	www.ncbi.nlm.nih.gov/pubmed/19249006	Genome-wide association and follow-up replication studies identified ADAMTS18 and TGFBR3 as bone mass candidate genes in different ethnic groups.	Bone mineral density	1,000 European ancestry individuals	4,925 European ancestry individuals, 350 Chinese ancestry hip fracture cases, 350 Chinese ancestry hip fracture controls, 2,955 Chinese ancestry individuals, 908 West African ancestry males	Affymetrix [379319]	2	bone density	http://www.ebi.ac.uk/efo/EFO_0003923	GCST000347	Genome-wide genotyping array							N	0
19252134	2009-03-18	Pezzolesi MG	2009-02-27	Diabetes	www.ncbi.nlm.nih.gov/pubmed/19252134	Genome-wide association scan for diabetic nephropathy susceptibility genes in type 1 diabetes.	Type 2 diabetes nephropathy	820 European ancestry cases, 885 European ancestry controls	1,304 European ancestry individuals	Affymetrix [359193]	0	diabetic nephropathy	http://www.ebi.ac.uk/efo/EFO_0000401	GCST000348	Genome-wide genotyping array							N	0
19259986	2009-03-28	Hattori E	2009-03-02	Am J Med Genet B Neuropsychiatr Genet	www.ncbi.nlm.nih.gov/pubmed/19259986	Preliminary genome-wide association study of bipolar disorder in the Japanese population.	Bipolar disorder	107 Japanese ancestry cases, 107 Japanese ancestry controls	395 Japanese ancestry cases, 409 Japanese ancestry controls	Affymetrix [88671]	0	bipolar disorder	http://www.ebi.ac.uk/efo/EFO_0000289	GCST000350	Genome-wide genotyping array							N	0
19260139	2009-03-30	Polasek O	2009-02-01	Croat Med J	www.ncbi.nlm.nih.gov/pubmed/19260139	Genome-wide association study of anthropometric traits in Korcula Island, Croatia.	Anthropometric traits	898 Korculan (founder/genetic isolate) individuals		Illumina [316730]	13	anthropometric measurement	http://www.ebi.ac.uk/efo/EFO_0004302	GCST000327	Genome-wide genotyping array							N	0
19260141	2009-03-31	Zemunik T	2009-02-01	Croat Med J	www.ncbi.nlm.nih.gov/pubmed/19260141	Genome-wide association study of biochemical traits in Korcula Island, Croatia.	Biochemical measures	898 Korculan (founder/genetic isolate) individuals		Illumina [316730]	17	serum albumin measurement, total cholesterol measurement, triglyceride measurement, low density lipoprotein cholesterol measurement, fibrinogen measurement, uric acid measurement, high density lipoprotein cholesterol measurement	http://www.ebi.ac.uk/efo/EFO_0004535, http://www.ebi.ac.uk/efo/EFO_0004574, http://www.ebi.ac.uk/efo/EFO_0004530, http://www.ebi.ac.uk/efo/EFO_0004611, http://www.ebi.ac.uk/efo/EFO_0004623, http://www.ebi.ac.uk/efo/EFO_0004761, http://www.ebi.ac.uk/efo/EFO_0004612	GCST000328	Genome-wide genotyping array							N	0
19268274	2009-03-24	Liu XG	2009-03-04	Am J Hum Genet	www.ncbi.nlm.nih.gov/pubmed/19268274	Genome-wide association and replication studies identified TRHR as an important gene for lean body mass.	Body mass (lean)	973 European ancestry individuals	1,488 European ancestry individuals, 1,972 European ancestry individuals from 593 families, 2,955 Chinese ancestry individuals	Affymetrix [379319]	1	lean body mass	http://www.ebi.ac.uk/efo/EFO_0004995	GCST000352	Genome-wide genotyping array							N	0
19268276	2009-03-24	Vink JM	2009-03-04	Am J Hum Genet	www.ncbi.nlm.nih.gov/pubmed/19268276	Genome-wide association study of smoking initiation and current smoking.	Smoking behavior	3,497 European ancestry individuals	6,215 individuals, 1,648 twins	Perlegen [427037]	0	smoking behavior	http://www.ebi.ac.uk/efo/EFO_0004318	GCST000351	Genome-wide genotyping array							N	0
19270707	2009-03-28	Birnbaum S	2009-03-08	Nat Genet	www.ncbi.nlm.nih.gov/pubmed/19270707	Key susceptibility locus for nonsyndromic cleft lip with or without cleft palate on chromosome 8q24.	Orofacial clefts	224 European ancestry cases, 383 European ancestry controls	246 cases, 954 controls	Illumina [521176]	2	cleft lip	http://www.ebi.ac.uk/efo/EFO_0003959	GCST000353	Genome-wide genotyping array							N	0
19278955	2009-03-30	Tregouet DA	2009-03-10	Blood	www.ncbi.nlm.nih.gov/pubmed/19278955	Common susceptibility alleles are unlikely to contribute as strongly as the FV and ABO loci to VTE risk: results from a GWAS approach.	Venous thromboembolism	419 European ancestry cases, 1,228 European ancestry controls	1,757 European ancestry cases, 1,480 European ancestry controls	Illumina [291872]	1	venous thromboembolism	http://www.ebi.ac.uk/efo/EFO_0004286	GCST000354	Genome-wide genotyping array							N	0
19282985	2009-03-29	Liu YZ	2009-03-13	PLoS Genet	www.ncbi.nlm.nih.gov/pubmed/19282985	Genome-wide association analyses identify SPOCK as a key novel gene underlying age at menarche.	Menarche (age at onset)	477 European ancestry females	854 European ancestry siblings, 762 European ancestry female individuals, 1,387 Chinese ancestry female individuals	Affymetrix [379319]	0	age at menarche	http://www.ebi.ac.uk/efo/EFO_0004703	GCST000355	Genome-wide genotyping array							N	0
19287384	2009-03-31	Kilpivaara O	2009-03-15	Nat Genet	www.ncbi.nlm.nih.gov/pubmed/19287384	A germline JAK2 SNP is associated with predisposition to the development of JAK2(V617F)-positive myeloproliferative neoplasms.	Myeloproliferative neoplasms	324 European ancestry cases, 2,999 European ancestry controls		Affymetrix [62775]	1	myeloproliferative disorder	http://www.ebi.ac.uk/efo/EFO_0004251	GCST000357	Genome-wide genotyping array							N	0
19287509	2009-03-31	Cui J	2009-03-14	Mol Med	www.ncbi.nlm.nih.gov/pubmed/19287509	Genome-wide association study of determinants of anti-cyclic citrullinated peptide antibody titer in adults with rheumatoid arthritis.	Anti-cyclic Citrullinated Peptide Antibody	531 European ancestry cases	849 European ancestry cases	Affymetrix [97248]	1	anti-cyclic citrullinated peptide antibody measurement	http://www.ebi.ac.uk/efo/EFO_0004733	GCST000356	Genome-wide genotyping array							N	0
19300482	2009-03-31	Pillai SG	2009-03-20	PLoS Genet	www.ncbi.nlm.nih.gov/pubmed/19300482	A genome-wide association study in chronic obstructive pulmonary disease (COPD): identification of two major susceptibility loci.	Chronic obstructive pulmonary disease	823 cases, 810 controls	1,891 European ancestry individuals from 606 families, 389 European ancestry cases, 472 European ancestry controls, 949 individuals from 127 families	Illumina [493609]	2	chronic obstructive pulmonary disease	http://www.ebi.ac.uk/efo/EFO_0000341	GCST000359	Genome-wide genotyping array							N	0
19300499	2009-03-30	Takeuchi F	2009-03-20	PLoS Genet	www.ncbi.nlm.nih.gov/pubmed/19300499	A genome-wide association study confirms VKORC1, CYP2C9, and CYP4F2 as principal genetic determinants of warfarin dose.	Warfarin maintenance dose	1,053 European ancestry individuals	588 European ancestry individuals	Illumina [325997]	4	response to anticoagulant	http://purl.obolibrary.org/obo/GO_0061476	GCST000360	Genome-wide genotyping array							N	0
19300500	2009-03-31	Wilk JB	2009-03-20	PLoS Genet	www.ncbi.nlm.nih.gov/pubmed/19300500	A genome-wide association study of pulmonary function measures in the Framingham Heart Study.	Pulmonary function	7,691 European ancestry individuals	835 European ancestry individuals	Affymetrix [2540223] (imputed)	1	pulmonary function measurement	http://www.ebi.ac.uk/efo/EFO_0003892	GCST000362	Genome-wide genotyping array							N	0
19303062	2009-04-01	Tanaka T	2009-03-18	Am J Hum Genet	www.ncbi.nlm.nih.gov/pubmed/19303062	Genome-wide association study of vitamin B6, vitamin B12, folate, and homocysteine blood concentrations.	Folate pathway vitamin levels	2,934 European ancestry individuals	686 European ancestry individuals	Affymetrix, Illumina [~ 2500000] (imputed)	5	vitamin B measurement, vitamin B12 measurement, vitamin B6 measurement	http://www.ebi.ac.uk/efo/EFO_0004843, http://www.ebi.ac.uk/efo/EFO_0004620, http://www.ebi.ac.uk/efo/EFO_0004621	GCST000358	Genome-wide genotyping array							N	0
19304780	2009-04-02	Org E	2009-03-20	Hum Mol Genet	www.ncbi.nlm.nih.gov/pubmed/19304780	Genome-wide scan identifies CDH13 as a novel susceptibility locus contributing to blood pressure determination in two European populations.	Hypertension	364 European ancestry cases, 590 European ancestry controls	1,043 European ancestry cases, 1,769 European ancestry controls	Affymetrix [395912]	1	hypertension	http://www.ebi.ac.uk/efo/EFO_0000537	GCST000361	Genome-wide genotyping array							N	0
19305408	2009-03-31	Newton-Cheh C	2009-03-22	Nat Genet	www.ncbi.nlm.nih.gov/pubmed/19305408	Common variants at ten loci influence QT interval duration in the QTGEN Study.	QT interval	13,685 European ancestry individuals	15,854 European ancestry individuals	Affymetrix, Illumina [up to 2543686] (imputed)	13	QT interval	http://www.ebi.ac.uk/efo/EFO_0004682	GCST000363	Genome-wide genotyping array							N	0
19305409	2009-04-02	Pfeufer A	2009-03-22	Nat Genet	www.ncbi.nlm.nih.gov/pubmed/19305409	Common variants at ten loci modulate the QT interval duration in the QTSCD Study.	QT interval	15,842 European ancestry individuals	up to 13,602 individuals	Affymetrix, Illumina [2557000] (imputed)	12	QT interval	http://www.ebi.ac.uk/efo/EFO_0004682	GCST000364	Genome-wide genotyping array							N	0
19330027	2017-11-13	Ahmed S	2009-05-01	Nat Genet	www.ncbi.nlm.nih.gov/pubmed/19330027	Newly discovered breast cancer susceptibility loci on 3p24 and 17q23.2.	Breast cancer	390 European ancestry cases, 364 European ancestry controls	38,430 European ancestry cases, 2,572 East Asian ancestry cases, 41,926 European ancestry controls, 2,059 East Asian ancestry controls	Illumina, Perlegen [up to 206586]	2	breast carcinoma	http://www.ebi.ac.uk/efo/EFO_0000305	GCST004948	Genome-wide genotyping array							N	0
19330027	2017-11-13	Ahmed S	2009-05-01	Nat Genet	www.ncbi.nlm.nih.gov/pubmed/19330027	Newly discovered breast cancer susceptibility loci on 3p24 and 17q23.2.	Breast cancer	390 European ancestry cases, 364 European ancestry controls	11,645 European ancestry cases, 12,015 European ancestry controls	Perlegen [up to 206586]	1	breast carcinoma	http://www.ebi.ac.uk/efo/EFO_0000305	GCST004949	Genome-wide genotyping array							N	0
19330030	2009-04-03	Thomas G	2009-03-29	Nat Genet	www.ncbi.nlm.nih.gov/pubmed/19330030	A multistage genome-wide association study in breast cancer identifies two new risk alleles at 1p11.2 and 14q24.1 (RAD51L1).	Breast cancer	1,145 European ancestry cases, 1,142 European ancestry controls	8,625 European ancestry cases, 9,657 European ancestry controls	Illumina [528173]	6	breast carcinoma	http://www.ebi.ac.uk/efo/EFO_0000305	GCST000365	Genome-wide genotyping array							N	0
19340012	2009-04-13	Nan H	2009-04-02	J Invest Dermatol	www.ncbi.nlm.nih.gov/pubmed/19340012	Genome-wide association study of tanning phenotype in a population of European ancestry.	Tanning	2,287 European ancestry female individuals	870 European ancestry female individuals	Illumina [528173]	10	suntan	http://www.ebi.ac.uk/efo/EFO_0004279	GCST000371	Genome-wide genotyping array							N	0
19343178	2009-04-22	Soranzo N	2009-04-03	PLoS Genet	www.ncbi.nlm.nih.gov/pubmed/19343178	Meta-analysis of genome-wide scans for human adult stature identifies novel Loci and associations with measures of skeletal frame size.	Height	12,611 European ancestry individuals	7,187 European ancestry individuals	Illumina [229216]	20	body height	http://www.ebi.ac.uk/efo/EFO_0004339	GCST000372	Genome-wide genotyping array							N	0
19349983	2009-04-16	Kamatani Y	2009-04-06	Nat Genet	www.ncbi.nlm.nih.gov/pubmed/19349983	A genome-wide association study identifies variants in the HLA-DP locus associated with chronic hepatitis B in Asians.	Hepatitis B	179 Japanese ancestry cases, 934 Japanese ancestry controls	1,599 Japanese ancestry cases, 2,821 Japanese ancestry controls, 308 Thai ancestry cases, 546 Thai ancestry controls	Illumina [499544]	1	hepatitis B virus infection	http://www.ebi.ac.uk/efo/EFO_0004197	GCST000375	Genome-wide genotyping array							N	0
19349984	2009-04-14	Esparza-Gordillo J	2009-04-06	Nat Genet	www.ncbi.nlm.nih.gov/pubmed/19349984	A common variant on chromosome 11q13 is associated with atopic dermatitis.	Atopic dermatitis	939 European ancestry cases, 975 European ancestry controls, 1,097 European ancestry individuals from 270 families	2,637 European ancestry cases, 3,957 European ancestry controls	Affymetrix [342303]	1	atopic eczema	http://www.ebi.ac.uk/efo/EFO_0000274	GCST000374	Genome-wide genotyping array							N	0
19359265	2009-04-22	Mangino M	2009-04-08	J Med Genet	www.ncbi.nlm.nih.gov/pubmed/19359265	A genome-wide association study identifies a novel locus on chromosome 18q12.2 influencing white cell telomere length.	Telomere length	1,625 European ancestry females	1,165 European ancestry individuals	Illumina [~ 314075]	1	telomere length	http://www.ebi.ac.uk/efo/EFO_0004505	GCST000376	Genome-wide genotyping array							N	0
19359809	2009-05-05	Hiura Y	2009-04-10	Circ J	www.ncbi.nlm.nih.gov/pubmed/19359809	Identification of genetic markers associated with high-density lipoprotein-cholesterol by genome-wide screening in a Japanese population: the Suita study.	HDL cholesterol	900 Japanese ancestry individuals	1,810 Japanese ancestry individuals	Illumina [368274]	1	high density lipoprotein cholesterol measurement	http://www.ebi.ac.uk/efo/EFO_0004612	GCST000377	Genome-wide genotyping array							N	0
19367585	2009-04-22	Poduslo SE	2009-04-14	Am J Med Genet B Neuropsychiatr Genet	www.ncbi.nlm.nih.gov/pubmed/19367585	A genome screen of successful aging without cognitive decline identifies LRP1B by haplotype analysis.	Aging	89 European ancestry and African American successfully aged individuals, 227 European ancestry Alzheimers cases		Affymetrix [469218]	1	aging	http://purl.obolibrary.org/obo/GO_0007568	GCST000378	Genome-wide genotyping array							N	0
19369658	2009-04-23	Ikram MA	2009-04-15	N Engl J Med	www.ncbi.nlm.nih.gov/pubmed/19369658	Genomewide association studies of stroke.	Stroke	1,164 European ancestry ischemic cases, 380 European ancestry cases, 18,058 European ancestry controls	259 African American ancestry ischemic cases, 41 African American ancestry cases, 2,704 African American ancestry controls, 652 European ancestry ischemic cases, 3,613 European ancestry controls	Affymetrix, Illumina [2194468] (imputed)	4	stroke	http://www.ebi.ac.uk/efo/EFO_0000712	GCST000379	Genome-wide genotyping array							N	0
19389651	2009-05-07	Smith JG	2009-02-15	Heart Rhythm	www.ncbi.nlm.nih.gov/pubmed/19389651	Genome-wide association study of electrocardiographic conduction measures in an isolated founder population: Kosrae.	Electrocardiographic conduction measures	1,262 Kosraen individuals		Affymetrix [338049]	7	electrocardiography	http://www.ebi.ac.uk/efo/EFO_0004327	GCST000344	Genome-wide genotyping array							N	0
19396169	2009-05-05	Cho YS	2009-04-26	Nat Genet	www.ncbi.nlm.nih.gov/pubmed/19396169	A large-scale genome-wide association study of Asian populations uncovers genetic factors influencing eight quantitative traits.	Height	8,842 Korean ancestry individuals	7,861 Korean ancestry individuals	Affymetrix [2156535] (imputed)	5	body height	http://www.ebi.ac.uk/efo/EFO_0004339	GCST000380	Genome-wide genotyping array							N	0
19396169	2009-05-05	Cho YS	2009-04-26	Nat Genet	www.ncbi.nlm.nih.gov/pubmed/19396169	A large-scale genome-wide association study of Asian populations uncovers genetic factors influencing eight quantitative traits.	Biomedical quantitative traits	8,842 Korean ancestry individuals	7,861 Korean ancestry individuals	Affymetrix [2156535] (imputed)	8	diastolic blood pressure, systolic blood pressure, bone density, heart rate, waist-hip ratio, body mass index	http://www.ebi.ac.uk/efo/EFO_0006336, http://www.ebi.ac.uk/efo/EFO_0006335, http://www.ebi.ac.uk/efo/EFO_0003923, http://www.ebi.ac.uk/efo/EFO_0004326, http://www.ebi.ac.uk/efo/EFO_0004343, http://www.ebi.ac.uk/efo/EFO_0004340	GCST000381	Genome-wide genotyping array							N	0
19401414	2009-05-07	Takeuchi F	2009-04-29	Diabetes	www.ncbi.nlm.nih.gov/pubmed/19401414	Confirmation of multiple risk Loci and genetic impacts by a genome-wide association study of type 2 diabetes in the Japanese population.	Type 2 diabetes	519 Japanese ancestry cases, 503 Japanese ancestry controls	5,110 Japanese ancestry cases, 6,867 Japanese ancestry controls	Illumina [482625]	7	type 2 diabetes mellitus	http://purl.obolibrary.org/obo/MONDO_0005148	GCST000383	Genome-wide genotyping array							N	0
19403135	2009-05-11	Yamada Y	2009-04-05	Atherosclerosis	www.ncbi.nlm.nih.gov/pubmed/19403135	Identification of CELSR1 as a susceptibility gene for ischemic stroke in Japanese individuals by a genome-wide association study.	Stroke (ischemic)	131 Japanese ancestry cases, 135 Japanese ancestry controls	776 Japanese ancestry cases, 5,205 Japanese ancestry controls	Affymetrix [~ 520000]	0	stroke	http://www.ebi.ac.uk/efo/EFO_0000712	GCST000373	Genome-wide genotyping array							N	0
19404256	2009-05-11	Wang K	2009-04-28	Nature	www.ncbi.nlm.nih.gov/pubmed/19404256	Common genetic variants on 5p14.1 associate with autism spectrum disorders.	Autism	3,101 European ancestry individuals from 780 families, 1,204 European ancestry cases, 6,491 European ancestry controls	1,390 European ancestry individuals from 447 families, 108 European ancestry cases, 540 European ancestry controls	Illumina [474019]	1	autism	http://www.ebi.ac.uk/efo/EFO_0003758	GCST000382	Genome-wide genotyping array							N	0
19412175	2009-05-07	Capasso M	2009-05-03	Nat Genet	www.ncbi.nlm.nih.gov/pubmed/19412175	Common variations in BARD1 influence susceptibility to high-risk neuroblastoma.	Neuroblastoma (high-risk)	397 European ancestry cases, 2,043 European ancestry controls	371 European ancestry cases, 2,119 European ancestry controls	Illumina [462866]	1	neuroblastoma	http://www.ebi.ac.uk/efo/EFO_0000621	GCST000384	Genome-wide genotyping array							N	0
19412176	2009-05-07	Hallmayer J	2009-05-03	Nat Genet	www.ncbi.nlm.nih.gov/pubmed/19412176	Narcolepsy is strongly associated with the T-cell receptor alpha locus.	Narcolepsy	807 European ancestry cases, 1,074 European ancestry controls	363 European ancestry cases, 355 European ancestry controls, 133 African American cases, 144 African American controls, 561 Asian ancestry cases, 605 Asian ancestry controls	Affymetrix [549596]	1	narcolepsy-cataplexy syndrome	http://purl.obolibrary.org/obo/MONDO_0016158	GCST000385	Genome-wide genotyping array							N	0
19414484	2009-05-12	Johnson AD	2009-05-04	Hum Mol Genet	www.ncbi.nlm.nih.gov/pubmed/19414484	Genome-wide association meta-analysis for total serum bilirubin levels.	Bilirubin levels	9,464 individuals		Affymetrix, Illumina [2555103] (imputed)	8	bilirubin measurement	http://www.ebi.ac.uk/efo/EFO_0004570	GCST000386	Genome-wide genotyping array							N	0
19416921	2009-05-14	Scott LJ	2009-05-05	Proc Natl Acad Sci U S A	www.ncbi.nlm.nih.gov/pubmed/19416921	Genome-wide association and meta-analysis of bipolar disorder in individuals of European ancestry.	Bipolar disorder	3,683 European ancestry cases, 14,507 European ancestry controls		Affymetrix, Illumina [2366197] (imputed)	13	bipolar disorder	http://www.ebi.ac.uk/efo/EFO_0000289	GCST000387	Genome-wide genotyping array							N	0
19419973	2009-05-19	Sanna S	2009-05-06	Hum Mol Genet	www.ncbi.nlm.nih.gov/pubmed/19419973	Common variants in the SLCO1B3 locus are associated with bilirubin levels and unconjugated hyperbilirubinemia.	Bilirubin levels	4,300 Sardinian individuals	1,860 Sardinian individuals, 832 Old Order Amish individuals	Affymetrix [362129]	3	bilirubin measurement	http://www.ebi.ac.uk/efo/EFO_0004570	GCST000388	Genome-wide genotyping array							N	0
19421330	2009-05-21	Yang HC	2009-05-07	PLoS One	www.ncbi.nlm.nih.gov/pubmed/19421330	Genome-wide association study of young-onset hypertension in the Han Chinese population of Taiwan.	Hypertension (young onset)	175 Han Chinese ancestry cases, 175 Han Chinese ancestry controls	833 Han Chinese ancestry cases, 833 Han Chinese ancestry controls	Affymetrix [91713]	1	early onset hypertension	http://www.ebi.ac.uk/efo/EFO_0004772	GCST000390	Genome-wide genotyping array							N	0
19426955	2009-05-20	Himes BE	2009-05-07	Am J Hum Genet	www.ncbi.nlm.nih.gov/pubmed/19426955	Genome-wide association analysis identifies PDE4D as an asthma-susceptibility gene.	Asthma	359 European ancestry cases, 846 European ancestry controls	2,981 European ancestry cases, 12,358 European ancestry controls, 769 European ancestry and hispanic cases, 1,007 European ancestry and hispanic controls, 592 Hispanic cases with their 1,184 Hispanic parental controls, 2,258 African American cases, 3,006 African American controls	Illumina [518230]	1	asthma	http://purl.obolibrary.org/obo/MONDO_0004979	GCST000389	Genome-wide genotyping array							N	0
19430479	2009-05-19	Levy D	2009-05-10	Nat Genet	www.ncbi.nlm.nih.gov/pubmed/19430479	Genome-wide association study of blood pressure and hypertension.	Hypertension	29,136 European ancestry individuals	34,433 European ancestry individuals	Affymetrix, Illumina [2533153] (imputed)	4	hypertension	http://www.ebi.ac.uk/efo/EFO_0000537	GCST000398	Genome-wide genotyping array							N	0
19430479	2009-05-19	Levy D	2009-05-10	Nat Genet	www.ncbi.nlm.nih.gov/pubmed/19430479	Genome-wide association study of blood pressure and hypertension.	Systolic blood pressure	29,136 European ancestry individuals	34,433 European ancestry individuals	Affymetrix, Illumina [2533153] (imputed)	7	systolic blood pressure	http://www.ebi.ac.uk/efo/EFO_0006335	GCST000393	Genome-wide genotyping array							N	0
19430479	2009-05-19	Levy D	2009-05-10	Nat Genet	www.ncbi.nlm.nih.gov/pubmed/19430479	Genome-wide association study of blood pressure and hypertension.	Diastolic blood pressure	29,136 European ancestry individuals	34,433 European ancestry individuals	Affymetrix, Illumina [2533153] (imputed)	7	diastolic blood pressure	http://www.ebi.ac.uk/efo/EFO_0006336	GCST000396	Genome-wide genotyping array							N	0
19430480	2009-06-01	Barrett JC	2009-05-10	Nat Genet	www.ncbi.nlm.nih.gov/pubmed/19430480	Genome-wide association study and meta-analysis find that over 40 loci affect risk of type 1 diabetes.	Type 1 diabetes	7,514 European ancestry cases, 9,045 European ancestry controls	4,267 European ancestry cases, 4,670 European ancestry controls, 4,342 European ancestry trios from 2,319 families	Affymetrix, Illumina [841622] (imputed)	38	type 1 diabetes mellitus	http://purl.obolibrary.org/obo/MONDO_0005147	GCST000392	Genome-wide genotyping array							Y	1
19430482	2009-05-27	Kottgen A	2009-05-10	Nat Genet	www.ncbi.nlm.nih.gov/pubmed/19430482	Multiple loci associated with indices of renal function and chronic kidney disease.	Renal function and chronic kidney disease	2,388 European ancestry cases, 17,489 European ancestry controls	1,932 cases, 19,534 controls	Affymetrix, Illumina [~ 2500000] (imputed)	4	renal system measurement, chronic kidney disease	http://www.ebi.ac.uk/efo/EFO_0004742, http://www.ebi.ac.uk/efo/EFO_0003884	GCST000397	Genome-wide genotyping array							N	0
19430483	2009-05-19	Newton-Cheh C	2009-05-10	Nat Genet	www.ncbi.nlm.nih.gov/pubmed/19430483	Genome-wide association study identifies eight loci associated with blood pressure.	Systolic blood pressure	34,433 European ancestry individuals	Up to 100,347 European ancestry individuals, up to 12,889 Indian Asian ancestry individuals	Affymetrix, Illumina [2497993] (imputed)	3	systolic blood pressure	http://www.ebi.ac.uk/efo/EFO_0006335	GCST000395	Genome-wide genotyping array							N	0
19430483	2009-05-19	Newton-Cheh C	2009-05-10	Nat Genet	www.ncbi.nlm.nih.gov/pubmed/19430483	Genome-wide association study identifies eight loci associated with blood pressure.	Diastolic blood pressure	34,433 European ancestry individuals	Up to 100,347 European ancestry individuals, up to 12,889 Indian Asian ancestry individuals	Affymetrix, Illumina [2497993] (imputed)	6	diastolic blood pressure	http://www.ebi.ac.uk/efo/EFO_0006336	GCST000394	Genome-wide genotyping array							N	0
19430760	2009-05-21	Rich SS	2009-05-09	Diabetologia	www.ncbi.nlm.nih.gov/pubmed/19430760	A genome-wide association scan for acute insulin response to glucose in Hispanic-Americans: the Insulin Resistance Atherosclerosis Family Study (IRAS FS).	Insulin resistance/response	229 Hispanic individuals from 34 families	961 Hispanic family members	Illumina [309200]	0	insulin resistance	http://www.ebi.ac.uk/efo/EFO_0002614	GCST000391	Genome-wide genotyping array							N	0
19442274	2009-05-26	Fei Y	2009-05-14	Arthritis Res Ther	www.ncbi.nlm.nih.gov/pubmed/19442274	Identification of novel genetic susceptibility loci for Behçet's disease using a genome-wide association study.	Behcet's disease	152 cases, 170 controls		Affymetrix [~ 500000]	0	Behcet's syndrome	http://www.ebi.ac.uk/efo/EFO_0003780	GCST000399	Genome-wide genotyping array							N	0
19448189	2009-06-01	Perlis RH	2009-05-15	Am J Psychiatry	www.ncbi.nlm.nih.gov/pubmed/19448189	A genomewide association study of response to lithium for prevention of recurrence in bipolar disorder.	Response to lithium treatment in bipolar disorder	458 lithium-treated cases, 719 non-lithium treated cases	359 European ancestry lithium-treated cases	Affymetrix [~ 1400000] (imputed)	0	response to lithium ion	http://purl.obolibrary.org/obo/GO_0010226	GCST000402	Genome-wide genotyping array							N	0
19448619	2009-05-28	Stolk L	2009-05-15	Nat Genet	www.ncbi.nlm.nih.gov/pubmed/19448619	Loci at chromosomes 13, 19 and 20 influence age at natural menopause.	Menopause (age at onset)	2,979 European ancestry female individuals	2,560 European ancestry female individuals	Illumina [315418]	13	age at menopause	http://www.ebi.ac.uk/efo/EFO_0004704	GCST000401	Genome-wide genotyping array							N	0
19448620	2009-05-28	Perry JR	2009-05-17	Nat Genet	www.ncbi.nlm.nih.gov/pubmed/19448620	Meta-analysis of genome-wide association data identifies two loci influencing age at menarche.	Menarche (age at onset)	17,510 European ancestry female individuals		Affymetrix, Illumina [~ 2500000] (imputed)	2	age at menarche	http://www.ebi.ac.uk/efo/EFO_0004703	GCST000404	Genome-wide genotyping array							N	0
19448621	2009-06-04	He C	2009-05-17	Nat Genet	www.ncbi.nlm.nih.gov/pubmed/19448621	Genome-wide association studies identify loci associated with age at menarche and age at natural menopause.	Menarche and menopause (age at onset)	17,438 European ancestry female individuals		Illumina [317759]	6	age at menarche, age at menopause	http://www.ebi.ac.uk/efo/EFO_0004703, http://www.ebi.ac.uk/efo/EFO_0004704	GCST000403	Genome-wide genotyping array							N	0
19448622	2009-06-01	Sulem P	2009-05-15	Nat Genet	www.ncbi.nlm.nih.gov/pubmed/19448622	Genome-wide association study identifies sequence variants on 6q21 associated with age at menarche.	Menarche (age at onset)	15,297 European ancestry female individuals	10,040 European ancestry female individuals	Illumina [304226]	1	age at menarche	http://www.ebi.ac.uk/efo/EFO_0004703	GCST000400	Genome-wide genotyping array							N	0
19448623	2009-06-01	Ong KK	2009-05-17	Nat Genet	www.ncbi.nlm.nih.gov/pubmed/19448623	Genetic variation in LIN28B is associated with the timing of puberty.	Menarche (age at onset)	4,714 European ancestry female individuals	16,373 European ancestry female individuals	Affymetrix [up to 390631]	1	age at menarche	http://www.ebi.ac.uk/efo/EFO_0004703	GCST000405	Genome-wide genotyping array							N	0
19451621	2009-06-04	Landers JE	2009-05-18	Proc Natl Acad Sci U S A	www.ncbi.nlm.nih.gov/pubmed/19451621	Reduced expression of the Kinesin-Associated Protein 3 (KIFAP3) gene increases survival in sporadic amyotrophic lateral sclerosis.	Amyotrophic lateral sclerosis	1,821 cases, 2,258 controls	538 cases, 556 controls	Illumina [288357]	16	amyotrophic lateral sclerosis	http://purl.obolibrary.org/obo/MONDO_0004976	GCST000406	Genome-wide genotyping array							N	0
19454037	2009-06-14	Arnett DK	2009-05-19	BMC Med Genet	www.ncbi.nlm.nih.gov/pubmed/19454037	Genome-wide association study identifies single-nucleotide polymorphism in KCNB1 associated with left ventricular mass in humans: the HyperGEN Study.	Left ventricular mass	101 European ancestry cases, 101 European ancestry controls	704 European ancestry individuals, 1,467 African American individuals	Affymetrix [96258]	2	left ventricular structural measurement	http://www.ebi.ac.uk/efo/EFO_0008205	GCST000407	Genome-wide genotyping array							N	0
19456320	2009-06-10	Ma D	2009-05-28	Ann Hum Genet	www.ncbi.nlm.nih.gov/pubmed/19456320	A genome-wide association study of autism reveals a common novel risk locus at 5p14.1.	Autism	1,390 European ancestry individuals from 438 families	2,390 European ancestry individuals from 457 families	Illumina [775311]	1	autism	http://www.ebi.ac.uk/efo/EFO_0003758	GCST000411	Genome-wide genotyping array							N	0
19458352	2009-06-21	Hirschfield GM	2009-05-20	N Engl J Med	www.ncbi.nlm.nih.gov/pubmed/19458352	Primary biliary cirrhosis associated with HLA, IL12A, and IL12RB2 variants.	Primary biliary cholangitis	505 European ancestry cases, 1,507 European ancestry controls	526 European ancestry cases, 1,206 European ancestry controls	Illumina [305724]	7	biliary liver cirrhosis	http://www.ebi.ac.uk/efo/EFO_0004267	GCST000408	Genome-wide genotyping array							N	0
19461586	2009-06-04	Norris JM	2009-05-21	Obesity (Silver Spring)	www.ncbi.nlm.nih.gov/pubmed/19461586	Genome-wide association study and follow-up analysis of adiposity traits in Hispanic Americans: the IRAS Family Study.	Obesity-related traits	229 Hispanic individuals from 34 families	961 Hispanic individuals from 59 families	Illumina [309200]	0	adipose tissue measurement	http://www.ebi.ac.uk/efo/EFO_0004764	GCST000409	Genome-wide genotyping array							N	0
19465909	2009-06-14	Jallow M	2009-05-24	Nat Genet	www.ncbi.nlm.nih.gov/pubmed/19465909	Genome-wide and fine-resolution association analysis of malaria in West Africa.	Malaria	958 Gambian ancestry cases, 1,382 Gambian ancestry controls	1,087 Gambian ancestry cases, 2,376 Gambian ancestry controls	Affymetrix [402814]	3	malaria	http://www.ebi.ac.uk/efo/EFO_0001068	GCST000410	Genome-wide genotyping array							N	0
19478329	2009-06-16	Aston KI	2009-05-28	J Androl	www.ncbi.nlm.nih.gov/pubmed/19478329	Genome-wide study of single-nucleotide polymorphisms associated with azoospermia and severe oligozoospermia.	Male infertility	52 European ancestry oligozoospermic cases, 40 European ancestry non-obstructive azoospermic cases, 80 European ancestry controls		Illumina [314776]	5	male infertility	http://www.ebi.ac.uk/efo/EFO_0004248	GCST000412	Genome-wide genotyping array							N	0
19478819	2009-06-14	Ng CC	2009-05-29	J Hum Genet	www.ncbi.nlm.nih.gov/pubmed/19478819	A genome-wide association study identifies ITGA9 conferring risk of nasopharyngeal carcinoma.	Nasopharyngeal carcinoma	111 Malaysian Chinese ancestry cases, 260 Malaysian Chinese ancestry controls	168 Malaysian Chinese ancestry cases, 252 Malaysian Chinese ancestry controls	Illumina [533048]	1	nasopharyngeal neoplasm	http://www.ebi.ac.uk/efo/EFO_0004252	GCST000413	Genome-wide genotyping array							N	0
19483681	2009-06-14	Rapley EA	2009-05-31	Nat Genet	www.ncbi.nlm.nih.gov/pubmed/19483681	A genome-wide association study of testicular germ cell tumor.	Testicular germ cell tumor	730 cases, 1,435 controls	571 cases, 1,806 controls	Illumina [307666]	6	testicular carcinoma	http://www.ebi.ac.uk/efo/EFO_0005088	GCST000414	Genome-wide genotyping array							N	0
19483682	2009-06-14	Kanetsky PA	2009-05-31	Nat Genet	www.ncbi.nlm.nih.gov/pubmed/19483682	Common variation in KITLG and at 5q31.3 predisposes to testicular germ cell cancer.	Testicular cancer	277 European ancestry cases, 919 European ancestry controls	371 European ancestry cases with their 408 parents, 860 European ancestry controls	Affymetrix [611254]	1	testicular carcinoma	http://www.ebi.ac.uk/efo/EFO_0005088	GCST000416	Genome-wide genotyping array							N	0
19483685	2009-06-15	Daly AK	2009-05-31	Nat Genet	www.ncbi.nlm.nih.gov/pubmed/19483685	HLA-B*5701 genotype is a major determinant of drug-induced liver injury due to flucloxacillin.	Drug-induced liver injury (flucloxacillin)	58 European ancestry cases, 282 European ancestry controls		Illumina [866399]	6	drug-induced liver injury	http://www.ebi.ac.uk/efo/EFO_0004228	GCST000415	Genome-wide genotyping array							N	0
19488044	2009-06-16	Smith EN	2009-06-02	Mol Psychiatry	www.ncbi.nlm.nih.gov/pubmed/19488044	Genome-wide association study of bipolar disorder in European American and African American individuals.	Bipolar disorder	1,001 European ancestry cases, 1,033 European ancestry controls, 345 African American cases, 670 African American controls	1,550 European ancestry individuals from 250 families, 1,263 European ancestry cases, 431 European ancestry controls	Affymetrix [702044]	1	bipolar disorder	http://www.ebi.ac.uk/efo/EFO_0000289	GCST000417	Genome-wide genotyping array							N	0
19497516	2009-06-17	Elmore JR	2009-06-06	J Vasc Surg	www.ncbi.nlm.nih.gov/pubmed/19497516	Identification of a genetic variant associated with abdominal aortic aneurysms on chromosome 3p12.3 by genome wide association.	Abdominal aortic aneurysm	123 cases, 112 controls	827 cases, 1,034 controls	Affymetrix [306330]	0	Abdominal Aortic Aneurysm	http://www.ebi.ac.uk/efo/EFO_0004214	GCST000419	Genome-wide genotyping array							N	0
19503088	2009-06-17	Gregersen PK	2009-06-07	Nat Genet	www.ncbi.nlm.nih.gov/pubmed/19503088	REL, encoding a member of the NF-kappaB family of transcription factors, is a newly defined risk locus for rheumatoid arthritis.	Rheumatoid arthritis	2,418 European ancestry cases, 4,504 European ancestry controls	2,604 cases, 2,882 controls	Illumina [278502]	5	rheumatoid arthritis	http://www.ebi.ac.uk/efo/EFO_0000685	GCST000420	Genome-wide genotyping array							N	0
19503597	2009-06-22	Kolz M	2009-06-05	PLoS Genet	www.ncbi.nlm.nih.gov/pubmed/19503597	Meta-analysis of 28,141 individuals identifies common variants within five new loci that influence uric acid concentrations.	Uric acid levels	12,328 European ancestry males, 15,813 European ancestry females		Affymetrix, Illumina [2493963] (imputed)	11	uric acid measurement	http://www.ebi.ac.uk/efo/EFO_0004761	GCST000418	Genome-wide genotyping array							N	0
19508968	2009-06-19	Zhai G	2009-06-08	J Med Genet	www.ncbi.nlm.nih.gov/pubmed/19508968	A genome-wide association study suggests that a locus within the ataxin 2 binding protein 1 gene is associated with hand osteoarthritis: the Treat-OA consortium.	Osteoarthritis	1,804 European ancestry individuals	3,266 European ancestry individuals	Illumina [up to 535188]	0	osteoarthritis	http://purl.obolibrary.org/obo/MONDO_0005178	GCST000421	Genome-wide genotyping array							N	0
19508998	2009-06-19	Knauff EA	2009-06-09	Hum Reprod	www.ncbi.nlm.nih.gov/pubmed/19508998	Genome-wide association study in premature ovarian failure patients suggests ADAMTS19 as a possible candidate gene.	Premature ovarian failure	99 European ancestry cases, 235 European ancestry controls	60 European ancestry cases, 90 European ancestry controls	Illumina [309158]	0	primary ovarian insufficiency	http://www.ebi.ac.uk/efo/EFO_0004266	GCST000422	Genome-wide genotyping array							N	0
19525478	2009-06-26	Malarstig A	2009-06-12	Blood	www.ncbi.nlm.nih.gov/pubmed/19525478	Identification of ZNF366 and PTPRD as novel determinants of plasma homocysteine in a family-based genome-wide association study.	Homocysteine levels	387 European ancestry individuals from 21 families	1,238 individuals	Illumina [283437]	0	homocysteine measurement	http://www.ebi.ac.uk/efo/EFO_0004578	GCST000423	Genome-wide genotyping array							N	0
19525953	2009-06-29	De Jager PL	2009-06-14	Nat Genet	www.ncbi.nlm.nih.gov/pubmed/19525953	Meta-analysis of genome scans and replication identify CD6, IRF8 and TNFRSF1A as new multiple sclerosis susceptibility loci.	Multiple sclerosis	2,624 European ancestry cases, 7,220 European ancestry controls	2,215 European ancestry cases, 2,116 European ancestry controls	Affymetrix, Illumina [~ 2560000] (imputed)	15	multiple sclerosis	http://purl.obolibrary.org/obo/MONDO_0005301	GCST000424	Genome-wide genotyping array							N	0
19525955	2009-06-30	Bahlo M	2009-06-14	Nat Genet	www.ncbi.nlm.nih.gov/pubmed/19525955	Genome-wide association study identifies new multiple sclerosis susceptibility loci on chromosomes 12 and 20.	Multiple sclerosis	1,618 European ancestry cases, 3,413 European ancestry controls	2,256 European ancestry cases, 2,310 European ancestry controls	Illumina [302098]	8	multiple sclerosis	http://purl.obolibrary.org/obo/MONDO_0005301	GCST000425	Genome-wide genotyping array							N	0
19553259	2009-07-01	Cotsapas C	2009-06-24	Hum Mol Genet	www.ncbi.nlm.nih.gov/pubmed/19553259	Common body mass index-associated variants confer risk of extreme obesity.	Obesity (extreme)	775 European ancestry cases, 3,197 European ancestry controls		Illumina [457251]	13	obesity	http://www.ebi.ac.uk/efo/EFO_0001073	GCST000426	Genome-wide genotyping array							N	0
19557161	2009-07-01	Lindgren CM	2009-06-26	PLoS Genet	www.ncbi.nlm.nih.gov/pubmed/19557161	Genome-wide association scan meta-analysis identifies three Loci influencing adiposity and fat distribution.	Adiposity	38,580 European ancestry individuals	Up to 102,064 European ancestry individuals	Affymetrix, Illumina [2573738] (imputed)	4	obesity	http://www.ebi.ac.uk/efo/EFO_0001073	GCST000428	Genome-wide genotyping array							N	0
19557197	2009-07-01	Heard-Costa NL	2009-06-26	PLoS Genet	www.ncbi.nlm.nih.gov/pubmed/19557197	NRXN3 is a novel locus for waist circumference: a genome-wide association study from the CHARGE Consortium.	Waist circumference	31,373 European ancestry individuals	38,641 individuals	Affymetrix, Illumina [up to 512349]	7	waist circumference	http://www.ebi.ac.uk/efo/EFO_0004342	GCST000427	Genome-wide genotyping array							N	0
19561606	2009-07-01	Thorleifsson G	2009-06-28	Nat Genet	www.ncbi.nlm.nih.gov/pubmed/19561606	Sequence variants in the CLDN14 gene associate with kidney stones and bone mineral density.	Kidney stones	1,507 European ancestry cases, 34,033 European ancestry controls	2,266 European ancestry cases, 8,477 European ancestry controls	Illumina [303120]	1	nephrolithiasis	http://www.ebi.ac.uk/efo/EFO_0004253	GCST000429	Genome-wide genotyping array							N	0
19567438	2009-07-12	Elliott P	2009-07-01	JAMA	www.ncbi.nlm.nih.gov/pubmed/19567438	Genetic Loci associated with C-reactive protein levels and risk of coronary heart disease.	C-reactive protein	17,967 European ancestry and Indian Asian ancestry individuals	13,615 European ancestry and Indian Asian ancestry Individuals	Affymetrix, Illumina, Perlegen [~ 1400000] (imputed)	5	C-reactive protein measurement	http://www.ebi.ac.uk/efo/EFO_0004458	GCST000430	Genome-wide genotyping array							N	0
19570815	2009-07-24	Estrada K	2009-07-01	Hum Mol Genet	www.ncbi.nlm.nih.gov/pubmed/19570815	A genome-wide association study of northwestern Europeans involves the C-type natriuretic peptide signaling pathway in the etiology of human height variation.	Height	10,074 European ancestry individuals	6,912 European ancestry individuals	Affymetrix, Illumina, Perlegen [2228850] (imputed)	5	body height	http://www.ebi.ac.uk/efo/EFO_0004339	GCST000431	Genome-wide genotyping array							N	0
19571808	2009-07-10	Stefansson H	2009-07-01	Nature	www.ncbi.nlm.nih.gov/pubmed/19571808	Common variants conferring risk of schizophrenia.	Schizophrenia	2,663 European ancestry cases, 13,498 European ancestry controls	10,282 European ancestry cases, 21,093 European ancestry controls	Illumina [314868]	7	schizophrenia	http://purl.obolibrary.org/obo/MONDO_0005090	GCST000435	Genome-wide genotyping array							N	0
19571809	2009-07-10	Shi J	2009-07-01	Nature	www.ncbi.nlm.nih.gov/pubmed/19571809	Common variants on chromosome 6p22.1 are associated with schizophrenia.	Schizophrenia	2,681 European ancestry cases, 2,653 European ancestry controls, 1,286 African American cases, 973 African American controls	5,327 European ancestry cases, 16,424 European ancestry controls	Affymetrix [up to 843798]	2	schizophrenia	http://purl.obolibrary.org/obo/MONDO_0005090	GCST000433	Genome-wide genotyping array							N	0
19571811	2009-07-13	Purcell SM	2009-07-01	Nature	www.ncbi.nlm.nih.gov/pubmed/19571811	Common polygenic variation contributes to risk of schizophrenia and bipolar disorder.	Schizophrenia	3,322 European ancestry cases, 3,587 European ancestry controls	4,692 European ancestry cases, 15,493 European ancestry controls	Affymetrix [739995]	4	schizophrenia	http://purl.obolibrary.org/obo/MONDO_0005090	GCST000434	Genome-wide genotyping array							N	0
19578179	2009-07-24	Teichert M	2009-07-04	Hum Mol Genet	www.ncbi.nlm.nih.gov/pubmed/19578179	A genome-wide association study of acenocoumarol maintenance dosage.	Acenocoumarol maintenance dosage	1,451 European ancestry individuals	287 individuals	Illumina [~ 550000]	4	response to anticoagulant	http://purl.obolibrary.org/obo/GO_0061476	GCST000436	Genome-wide genotyping array							N	0
19578364	2009-07-16	Bishop DT	2009-07-05	Nat Genet	www.ncbi.nlm.nih.gov/pubmed/19578364	Genome-wide association study identifies three loci associated with melanoma risk.	Melanoma	1,539 European ancestry cases, 3,917 European ancestry controls	2,312 European ancestry cases, 1,867 European ancestry controls	Illumina [~ 317000]	5	melanoma	http://www.ebi.ac.uk/efo/EFO_0000756	GCST000437	Genome-wide genotyping array							N	0
19578365	2009-07-13	Falchi M	2009-07-05	Nat Genet	www.ncbi.nlm.nih.gov/pubmed/19578365	Genome-wide association study identifies variants at 9p21 and 22q13 associated with development of cutaneous nevi.	Cutaneous nevi	1,524 European ancestry twins	4,107 European ancestry individuals, 3,131 European ancestry cases, 4,276 European ancestry controls	Illumina [297108]	2	nevus	http://www.ebi.ac.uk/efo/EFO_0000625	GCST000438	Genome-wide genotyping array							N	0
19578366	2009-07-12	Wrensch M	2009-07-05	Nat Genet	www.ncbi.nlm.nih.gov/pubmed/19578366	Variants in the CDKN2B and RTEL1 regions are associated with high-grade glioma susceptibility.	Glioma (high-grade)	692 European ancestry cases, 3,992 European ancestry controls	176 cases, 174 controls	Illumina [326506]	3	central nervous system cancer	http://www.ebi.ac.uk/efo/EFO_0000326	GCST000440	Genome-wide genotyping array							N	0
19578367	2009-07-12	Shete S	2009-07-05	Nat Genet	www.ncbi.nlm.nih.gov/pubmed/19578367	Genome-wide association study identifies five susceptibility loci for glioma.	Glioma	1,878 European ancestry cases, 3,670 European ancestry controls	2,545 European ancestry cases, 2,953 European ancestry controls	Illumina [454576]	7	central nervous system cancer	http://www.ebi.ac.uk/efo/EFO_0000326	GCST000439	Genome-wide genotyping array							N	0
19581569	2009-07-24	Treutlein J	2009-07-01	Arch Gen Psychiatry	www.ncbi.nlm.nih.gov/pubmed/19581569	Genome-wide association study of alcohol dependence.	Alcohol dependence	476 European ancestry cases, 1,358 European ancestry controls	1,024 European ancestry cases, 996 European ancestry controls	Illumina [524396]	6	alcohol dependence	http://purl.obolibrary.org/obo/MONDO_0007079	GCST000432	Genome-wide genotyping array							N	0
19584346	2009-08-07	Vasan RS	2009-07-08	JAMA	www.ncbi.nlm.nih.gov/pubmed/19584346	Genetic variants associated with cardiac structure and function: a meta-analysis and replication of genome-wide association data.	Aortic root size	12,612 European ancestry individuals	4,094 European ancestry individuals	Affymetrix, Illumina [~ 2500000] (imputed)	6	aortic root size	http://www.ebi.ac.uk/efo/EFO_0005037	GCST000442	Genome-wide genotyping array							N	0
19584346	2009-08-07	Vasan RS	2009-07-08	JAMA	www.ncbi.nlm.nih.gov/pubmed/19584346	Genetic variants associated with cardiac structure and function: a meta-analysis and replication of genome-wide association data.	Cardiac structure and function	12,612 European ancestry individuals	4,094 European ancestry individuals	Affymetrix, Illumina [~ 2500000] (imputed)	4	cardiovascular measurement	http://www.ebi.ac.uk/efo/EFO_0004298	GCST000441	Genome-wide genotyping array							N	0
19584900	2009-07-24	Tonjes A	2009-07-08	Eur J Hum Genet	www.ncbi.nlm.nih.gov/pubmed/19584900	Association of FTO variants with BMI and fat mass in the self-contained population of Sorbs in Germany.	Body mass index and fat mass	948 Sorbian (founder/genetic isolate) individuals		Affymetrix [390619]	0	adipose tissue measurement, body mass index	http://www.ebi.ac.uk/efo/EFO_0004764, http://www.ebi.ac.uk/efo/EFO_0004340	GCST000443	Genome-wide genotyping array							N	0
19587794	2009-07-24	Nolte IM	2009-07-09	PLoS One	www.ncbi.nlm.nih.gov/pubmed/19587794	Common genetic variation near the phospholamban gene is associated with cardiac repolarisation: meta-analysis of three genome-wide association studies.	QT interval	3,558 European ancestry individuals	29,527 European ancestry individuals	Affymetrix, Illumina [~ 2399142] (imputed)	2	QT interval	http://www.ebi.ac.uk/efo/EFO_0004682	GCST000444	Genome-wide genotyping array							N	0
19597491	2009-07-30	Gudbjartsson DF	2009-07-13	Nat Genet	www.ncbi.nlm.nih.gov/pubmed/19597491	A sequence variant in ZFHX3 on 16q22 associates with atrial fibrillation and ischemic stroke.	Atrial fibrillation	2,385 European ancestry cases, 33,752 European ancestry controls	up to 2,427 European ancestry cases, 3,379 European ancestry controls, 286 Han Chinese ancestry cases, 2,763 Han Chinese ancestry controls	Illumina [303136]	2	atrial fibrillation	http://www.ebi.ac.uk/efo/EFO_0000275	GCST000446	Genome-wide genotyping array							N	0
19597492	2009-08-04	Benjamin EJ	2009-07-13	Nat Genet	www.ncbi.nlm.nih.gov/pubmed/19597492	Variants in ZFHX3 are associated with atrial fibrillation in individuals of European ancestry.	Atrial fibrillation	3,413 cases, 37,105 referents	2,145 cases, 4,073 controls	Affymetrix, Illumina [~ 2500000] (imputed)	3	atrial fibrillation	http://www.ebi.ac.uk/efo/EFO_0000275	GCST000445	Genome-wide genotyping array							N	0
19609347	2009-08-12	Adeyemo A	2009-07-17	PLoS Genet	www.ncbi.nlm.nih.gov/pubmed/19609347	A genome-wide association study of hypertension and blood pressure in African Americans.	Hypertension	509 African American cases, 508 African American controls	366 West African ancestry cases, 614 West African ancestry controls	Affymetrix [808465]	2	hypertension	http://www.ebi.ac.uk/efo/EFO_0000537	GCST000447	Genome-wide genotyping array							N	0
19620980	2009-08-21	Skibola CF	2009-07-20	Nat Genet	www.ncbi.nlm.nih.gov/pubmed/19620980	Genetic variants at 6p21.33 are associated with susceptibility to follicular lymphoma.	Follicular lymphoma	189 European ancestry cases, 592 European controls	456 European ancestry cases, 2,785 European ancestry controls	Illumina [~ 500000]	1	neoplasm of mature B-cells	http://www.ebi.ac.uk/efo/EFO_0000096	GCST000448	Genome-wide genotyping array							N	0
19625618	2009-08-21	Nakano M	2009-07-22	Proc Natl Acad Sci U S A	www.ncbi.nlm.nih.gov/pubmed/19625618	Three susceptible loci associated with primary open-angle glaucoma identified by genome-wide association study in a Japanese population.	Glaucoma (primary open-angle)	418 Japanese ancestry cases, 300 Japanese ancestry controls	409 Japanese ancestry cases, 448 Japanese ancestry controls	Affymetrix [331838]	0	open-angle glaucoma	http://www.ebi.ac.uk/efo/EFO_0004190	GCST000449	Genome-wide genotyping array							N	0
19648918	2009-09-04	Amundadottir L	2009-08-02	Nat Genet	www.ncbi.nlm.nih.gov/pubmed/19648918	Genome-wide association study identifies variants in the ABO locus associated with susceptibility to pancreatic cancer.	Pancreatic cancer	1,771 European ancestry cases, 1,805 European ancestry controls	2,120 European ancestry cases, 2,127 European ancestry controls	Illumina [558542]	1	pancreatic carcinoma	http://www.ebi.ac.uk/efo/EFO_0002618	GCST000456	Genome-wide genotyping array							N	0
19648919	2009-09-04	Song H	2009-08-02	Nat Genet	www.ncbi.nlm.nih.gov/pubmed/19648919	A genome-wide association study identifies a new ovarian cancer susceptibility locus on 9p22.2.	Ovarian cancer	1,817 European ancestry cases, 2,353 European ancestry controls	6,944 European ancestry cases, 9,477 European ancestry controls	Illumina [up to 2000000] (imputed)	1	ovarian carcinoma	http://www.ebi.ac.uk/efo/EFO_0001075	GCST000455	Genome-wide genotyping array							N	0
19648920	2009-08-21	Wu X	2009-08-02	Nat Genet	www.ncbi.nlm.nih.gov/pubmed/19648920	Genetic variation in the prostate stem cell antigen gene PSCA confers susceptibility to urinary bladder cancer.	Bladder cancer	969 European ancestry cases, 957 European ancestry controls	5,698 European ancestry cases, 38,633 European ancestry controls	Illumina [556429]	1	urinary bladder carcinoma	http://purl.obolibrary.org/obo/MONDO_0004986	GCST000454	Genome-wide genotyping array							N	0
19651812	2009-09-04	Chambers JC	2009-08-03	Diabetes	www.ncbi.nlm.nih.gov/pubmed/19651812	Common genetic variation near melatonin receptor MTNR1B contributes to raised plasma glucose and increased risk of type 2 diabetes among Indian Asians and European Caucasians.	Fasting plasma glucose	698 Asian Indian ancestry cases, 6,776 Asian Indian ancestry controls	4,462 European ancestry controls	Illumina [up to 544390]	1	fasting blood glucose measurement	http://www.ebi.ac.uk/efo/EFO_0004465	GCST000457	Genome-wide genotyping array							N	0
19654303	2009-09-14	Broderick P	2009-08-04	Cancer Res	www.ncbi.nlm.nih.gov/pubmed/19654303	Deciphering the impact of common genetic variation on lung cancer risk: a genome-wide association study.	Lung cancer	1,952 European ancestry cases, 1,438 European ancestry controls	2,465 European ancestry cases, 3,005 European ancestry controls, 3,143 individuals, 3,762 individuals	Illumina [511919]	7	lung carcinoma	http://www.ebi.ac.uk/efo/EFO_0001071	GCST000459	Genome-wide genotyping array							N	0
19656524	2009-09-04	Grant SF	2009-08-03	J Pediatr	www.ncbi.nlm.nih.gov/pubmed/19656524	A genome-wide association study identifies a locus for nonsyndromic cleft lip with or without cleft palate on 8q24.	Orofacial clefts	111 European ancestry cases, 5,951 European ancestry controls		Illumina [495858]	2	cleft lip	http://www.ebi.ac.uk/efo/EFO_0003959	GCST000458	Genome-wide genotyping array							N	0
19664746	2009-09-04	Tse KP	2009-08-05	Am J Hum Genet	www.ncbi.nlm.nih.gov/pubmed/19664746	Genome-wide association study reveals multiple nasopharyngeal carcinoma-associated loci within the HLA region at chromosome 6p21.3.	Nasopharyngeal carcinoma	277 Han Chinese ancestry cases, 285 Han Chinese ancestry controls	635 Han Chinese ancestry cases, 1,640 Han Chinese ancestry controls	Illumina [480365]	3	nasopharyngeal neoplasm	http://www.ebi.ac.uk/efo/EFO_0004252	GCST000460	Genome-wide genotyping array							N	0
19667218	2009-09-04	Comabella M	2009-08-01	Arch Neurol	www.ncbi.nlm.nih.gov/pubmed/19667218	Genome-wide scan of 500,000 single-nucleotide polymorphisms among responders and nonresponders to interferon beta therapy in multiple sclerosis.	Response to interferon beta therapy	53 responders, 53 non-responders	49 responders, 45 non-responders	Affymetrix [428867]	0	response to interferon beta	http://purl.obolibrary.org/obo/GO_0035456	GCST000453	Genome-wide genotyping array							N	0
19668339	2009-09-09	Potkin SG	2009-08-07	PLoS One	www.ncbi.nlm.nih.gov/pubmed/19668339	Hippocampal atrophy as a quantitative trait in a genome-wide association study identifying novel susceptibility genes for Alzheimer's disease.	Hippocampal atrophy	162 European ancestry cases, 192 European ancestry controls, 7 African American cases, 14 African American controls, 1 Asian ancestry cases, 3 Asian ancestry controls, 2 cases		Illumina [516645]	21	hippocampal atrophy	http://www.ebi.ac.uk/efo/EFO_0005039	GCST000461	Genome-wide genotyping array							N	0
19680635	2009-09-04	Alkelai A	2009-08-13	Psychopharmacology (Berl)	www.ncbi.nlm.nih.gov/pubmed/19680635	Genome-wide association study of antipsychotic-induced parkinsonism severity among schizophrenia patients.	Response to antipsychotic treatment	140 European ancestry cases, 117 European ancestry controls, 57 African American cases, 72 African American controls, 2 cases, 9 controls		Affymetrix, Perlegen [495172]	1	response to antipsychotic drug	http://purl.obolibrary.org/obo/GO_0097332	GCST000462	Genome-wide genotyping array							N	0
19684573	2009-09-09	Ge D	2009-08-16	Nature	www.ncbi.nlm.nih.gov/pubmed/19684573	Genetic variation in IL28B predicts hepatitis C treatment-induced viral clearance.	Response to hepatitis C treatment	871 European ancestry cases, 191 African American cases, 75 Hispanic cases		Illumina [565759]	3	chronic hepatitis C virus infection	http://www.ebi.ac.uk/efo/EFO_0004220	GCST000465	Genome-wide genotyping array							N	0
19684603	2009-09-11	Trevino LR	2009-08-16	Nat Genet	www.ncbi.nlm.nih.gov/pubmed/19684603	Germline genomic variants associated with childhood acute lymphoblastic leukemia.	Acute lymphoblastic leukemia (childhood)	317 European ancestry cases, 17,958 European ancestry controls		Affymetrix [307944]	14	acute lymphoblastic leukemia	http://www.ebi.ac.uk/efo/EFO_0000220	GCST000464	Genome-wide genotyping array							N	0
19684604	2009-09-04	Papaemmanuil E	2009-08-16	Nat Genet	www.ncbi.nlm.nih.gov/pubmed/19684604	Loci on 7p12.2, 10q21.2 and 14q11.2 are associated with risk of childhood acute lymphoblastic leukemia.	Acute lymphoblastic leukemia (childhood)	907 European ancestry cases, 2,398 European ancestry controls		Illumina [291473]	3	acute lymphoblastic leukemia	http://www.ebi.ac.uk/efo/EFO_0000220	GCST000463	Genome-wide genotyping array							N	0
19698717	2009-09-09	Cui R	2009-08-18	Gastroenterology	www.ncbi.nlm.nih.gov/pubmed/19698717	Functional variants in ADH1B and ALDH2 coupled with alcohol and smoking synergistically enhance esophageal cancer risk.	Esophageal cancer	182 Japanese ancestry cases, 927 Japanese ancestry controls	782 Japanese ancestry cases, 1,898 Japanese ancestry controls	Illumina [359195]	2	esophageal carcinoma	http://www.ebi.ac.uk/efo/EFO_0002916	GCST000466	Genome-wide genotyping array							N	0
19706858	2009-09-09	Shuldiner AR	2009-08-26	JAMA	www.ncbi.nlm.nih.gov/pubmed/19706858	Association of cytochrome P450 2C19 genotype with the antiplatelet effect and clinical efficacy of clopidogrel therapy.	Response to clopidogrel therapy	429 Amish individuals	140 European ancestry individuals, 83 African American individuals, 4 individuals	Affymetrix [400230]	1	response to platelet aggregation inhibitor	http://purl.obolibrary.org/obo/GO_0061478	GCST000467	Genome-wide genotyping array							N	0
19714205	2009-09-09	Hancock DB	2009-08-28	PLoS Genet	www.ncbi.nlm.nih.gov/pubmed/19714205	Genome-wide association study implicates chromosome 9q21.31 as a susceptibility locus for asthma in mexican children.	Asthma (childhood onset)	492 Mexican ancestry trios	177 Mexican ancestry trios	Illumina [520767]	1	childhood onset asthma	http://purl.obolibrary.org/obo/MONDO_0005405	GCST000468	Genome-wide genotyping array							N	0
19714249	2009-09-24	Liu YZ	2009-08-28	PLoS One	www.ncbi.nlm.nih.gov/pubmed/19714249	Powerful bivariate genome-wide association analyses suggest the SOX6 gene influencing both obesity and osteoporosis phenotypes in males.	Obesity and osteoporosis	499 European ancestry male individuals, 501 European ancestry female individuals	1,370 European ancestry male individuals and 1,985 European ancestry female individuals from 975 families	Affymetrix [379319]	2	obesity, osteoporosis	http://www.ebi.ac.uk/efo/EFO_0001073, http://www.ebi.ac.uk/efo/EFO_0003882	GCST000469	Genome-wide genotyping array							N	0
19721433	2009-09-28	McClay JL	2009-09-01	Mol Psychiatry	www.ncbi.nlm.nih.gov/pubmed/19721433	Genome-wide pharmacogenomic analysis of response to treatment with antipsychotics.	Response to antipsychotic treatment	494 European ancestry cases, 244 African American and other ancestry cases		Affymetrix, Perlegen [492900]	9	response to antipsychotic drug	http://purl.obolibrary.org/obo/GO_0097332	GCST000473	Genome-wide genotyping array							N	0
19723657	2009-09-10	Spain SL	2009-09-01	Cancer Res	www.ncbi.nlm.nih.gov/pubmed/19723657	Colorectal cancer risk is not associated with increased levels of homozygosity in a population from the United Kingdom.	Colorectal cancer	921 European ancestry cases, 929 European ancestry controls	1,214 European ancestry cases, 1,435 European ancestry controls	Illumina [486303]	0	colorectal cancer	http://www.ebi.ac.uk/efo/EFO_0005842	GCST000472	Genome-wide genotyping array							N	0
19724244	2009-09-09	Laje G	2009-08-31	Pharmacogenet Genomics	www.ncbi.nlm.nih.gov/pubmed/19724244	Genome-wide association study of suicidal ideation emerging during citalopram treatment of depressed outpatients.	Response to antidepressant treatment	90 Hispanic and European ancestry cases, 90 Hispanic and European ancestry controls	30 Hispanic and European ancestry cases, 1,652 Hispanic and European ancestry controls	Illumina [100864]	0	response to antidepressant	http://purl.obolibrary.org/obo/GO_0036276	GCST000470	Genome-wide genotyping array							N	0
19727025	2009-09-28	De Moor MH	2009-09-02	Med Sci Sports Exerc	www.ncbi.nlm.nih.gov/pubmed/19727025	Genome-wide association study of exercise behavior in Dutch and American adults.	Leisure-time exercise behaviour	2,622 European ancestry individuals		Affymetrix, Perlegen [~ 1600000] (imputed)	3	exercise	http://www.ebi.ac.uk/efo/EFO_0000483	GCST000474	Genome-wide genotyping array							N	0
19729412	2009-09-28	Tonjes A	2009-09-03	Hum Mol Genet	www.ncbi.nlm.nih.gov/pubmed/19729412	Genetic variation in GPR133 is associated with height: genome wide association study in the self-contained population of Sorbs.	Height	929 Sorbian (founder/genetic isolate) individuals	5,758 European ancestry individuals	Affymetrix [390619]	1	body height	http://www.ebi.ac.uk/efo/EFO_0004339	GCST000475	Genome-wide genotyping array							N	0
19729612	2009-09-28	Paterson AD	2009-09-03	Arterioscler Thromb Vasc Biol	www.ncbi.nlm.nih.gov/pubmed/19729612	Genome-wide association identifies the ABO blood group as a major locus associated with serum levels of soluble E-selectin.	Soluble E-selectin levels	685 European ancestry individuals with type 1 diabetes	477 European ancestry individuals	Illumina [~ 841000]	1	e-selectin measurement	http://www.ebi.ac.uk/efo/EFO_0004575	GCST000476	Genome-wide genotyping array							N	0
19734545	2012-11-08	Need AC	2009-09-04	Hum Mol Genet	www.ncbi.nlm.nih.gov/pubmed/19734545	A genome-wide study of common SNPs and CNVs in cognitive performance in the CANTAB.	Cognitive performance	Up to 1,295 individuals		Illumina [475971]	59	neuropsychological test	http://www.ebi.ac.uk/efo/EFO_0003926	GCST000477	Genome-wide genotyping array							N	0
19734900	2009-09-29	Rung J	2009-09-06	Nat Genet	www.ncbi.nlm.nih.gov/pubmed/19734900	Genetic variant near IRS1 is associated with type 2 diabetes, insulin resistance and hyperinsulinemia.	Type 2 diabetes	679 European ancestry cases, 697 European ancestry controls	5,579 European ancestry cases, 7,096 European ancestry controls	Illumina [392365]	6	type 2 diabetes mellitus	http://purl.obolibrary.org/obo/MONDO_0005148	GCST000478	Genome-wide genotyping array							N	0
19734901	2009-09-29	van Es MA	2009-09-06	Nat Genet	www.ncbi.nlm.nih.gov/pubmed/19734901	Genome-wide association study identifies 19p13.3 (UNC13A) and 9p21.2 as susceptibility loci for sporadic amyotrophic lateral sclerosis.	Amyotrophic lateral sclerosis	2,323 European ancestry cases, 9,013 European ancestry controls	2,532 European ancestry cases, 5,940 European ancestry controls	Illumina [292768]	8	amyotrophic lateral sclerosis	http://purl.obolibrary.org/obo/MONDO_0004976	GCST000481	Genome-wide genotyping array							N	0
19734902	2009-09-29	Harold D	2009-09-06	Nat Genet	www.ncbi.nlm.nih.gov/pubmed/19734902	Genome-wide association study identifies variants at CLU and PICALM associated with Alzheimer's disease.	Alzheimer's disease	3,941 European ancestry cases, 7,848 European ancestry controls	2,023 European ancestry cases, 2,340 European ancestry controls	Illumina [529205]	3	Alzheimer disease	http://purl.obolibrary.org/obo/MONDO_0004975	GCST000479	Genome-wide genotyping array							N	0
19734903	2009-09-29	Lambert JC	2009-09-06	Nat Genet	www.ncbi.nlm.nih.gov/pubmed/19734903	Genome-wide association study identifies variants at CLU and CR1 associated with Alzheimer's disease.	Alzheimer's disease	2,032 European ancestry cases, 5,328 European ancestry controls	3,978 European ancestry cases, 3,297 European ancestry controls	Illumina [537029]	3	Alzheimer disease	http://purl.obolibrary.org/obo/MONDO_0004975	GCST000480	Genome-wide genotyping array							N	0
19736353	2009-09-29	Ising M	2009-09-01	Arch Gen Psychiatry	www.ncbi.nlm.nih.gov/pubmed/19736353	A genomewide association study points to multiple loci that predict antidepressant drug treatment outcome in depression.	Response to antidepressant treatment	700 European ancestry cases	832 European ancestry cases, 366 European ancestry controls	Illumina [389251]	0	response to antidepressant	http://purl.obolibrary.org/obo/GO_0036276	GCST000471	Genome-wide genotyping array							N	0
19740415	2009-09-30	Sha Q	2009-09-09	BMC Med Genet	www.ncbi.nlm.nih.gov/pubmed/19740415	Genome-wide association reveals three SNPs associated with sporadic amyotrophic lateral sclerosis through a two-locus analysis.	Amyotrophic lateral sclerosis (SNP x SNP interaction)	276 European ancestry cases, 271 European ancestry controls		Illumina [549062]	0	sporadic amyotrophic lateral sclerosis	http://www.ebi.ac.uk/efo/EFO_0001357	GCST000482	Genome-wide genotyping array							N	0
19744961	2013-09-05	Hazra A	2009-09-10	Hum Mol Genet	www.ncbi.nlm.nih.gov/pubmed/19744961	Genome-wide significant predictors of metabolites in the one-carbon metabolism pathway.	Folate pathway vitamin levels	3,305 European ancestry females, 1,458 European ancestry males		Affymetrix, Illumina [~ 2500000] (imputed)	9	vitamin measurement	http://www.ebi.ac.uk/efo/EFO_0004729	GCST000483	Genome-wide genotyping array							N	0
19749757	2009-09-30	Tanaka Y	2009-09-13	Nat Genet	www.ncbi.nlm.nih.gov/pubmed/19749757	Genome-wide association of IL28B with response to pegylated interferon-alpha and ribavirin therapy for chronic hepatitis C.	Response to hepatitis C treatment	64 Japanese ancestry responders, 78 Japanese ancestry non-responders	122 Japanese ancestry responders, 50 Japanese ancestry non-responders	Affymetrix [621220]	1	chronic hepatitis C virus infection	http://www.ebi.ac.uk/efo/EFO_0004220	GCST000486	Genome-wide genotyping array							N	0
19749758	2009-09-30	Suppiah V	2009-09-13	Nat Genet	www.ncbi.nlm.nih.gov/pubmed/19749758	IL28B is associated with response to chronic hepatitis C interferon-alpha and ribavirin therapy.	Response to hepatitis C treatment	131 European ancestry responders, 162 European ancestry non-responders	261 European ancestry responders, 294 European ancestry non-responders	Illumina [311159]	1	chronic hepatitis C virus infection	http://www.ebi.ac.uk/efo/EFO_0004220	GCST000485	Genome-wide genotyping array							N	0
19754311	2009-09-30	Le Clerc S	2009-09-15	J Infect Dis	www.ncbi.nlm.nih.gov/pubmed/19754311	Genomewide association study of a rapid progression cohort identifies new susceptibility alleles for AIDS (ANRS Genomewide Association Study 03).	AIDS	85 European ancestry cases, 2,049 European ancestry controls		Illumina [291119]	7	AIDS	http://www.ebi.ac.uk/efo/EFO_0000765	GCST000487	Genome-wide genotyping array							N	0
19767753	2009-12-29	Eeles RA	2009-09-20	Nat Genet	www.ncbi.nlm.nih.gov/pubmed/19767753	Identification of seven new prostate cancer susceptibility loci through a genome-wide association study.	Prostate cancer	1,854 European ancestry cases, 1,894 European ancestry controls	19,879 cases and 18,761 controls of European, East Asian, African American, Latino, and Hawaiian ancestry	Illumina [541129]	19	prostate carcinoma	http://www.ebi.ac.uk/efo/EFO_0001663	GCST000488	Genome-wide genotyping array							N	0
19767754	2009-10-05	Gudmundsson J	2009-09-20	Nat Genet	www.ncbi.nlm.nih.gov/pubmed/19767754	Genome-wide association and replication studies identify four variants associated with prostate cancer susceptibility.	Prostate cancer	Up to 1,968 European ancestry cases, 35,382 European ancestry controls	Up to 11,806 European ancestry cases, 12,387 European ancestry controls	Illumina [310520]	8	prostate carcinoma	http://www.ebi.ac.uk/efo/EFO_0001663	GCST000489	Genome-wide genotyping array							N	0
19772629	2009-10-05	Latourelle JC	2009-09-22	BMC Med Genet	www.ncbi.nlm.nih.gov/pubmed/19772629	Genomewide association study for onset age in Parkinson disease.	Parkinson's disease (age of onset)	857 European ancestry familial cases, 440 idiopathic cases	747 European ancestry idiopathic cases	Illumina, Perlegen [1861750] (imputed)	5	age at onset, Parkinson disease	http://www.ebi.ac.uk/efo/EFO_0004847, http://purl.obolibrary.org/obo/MONDO_0005180	GCST000490	Genome-wide genotyping array							N	0
19779542	2009-10-06	Nakanishi H	2009-09-25	PLoS Genet	www.ncbi.nlm.nih.gov/pubmed/19779542	A genome-wide association analysis identified a novel susceptible locus for pathological myopia at 11q24.1.	Myopia (pathological)	297 Japanese ancestry cases, 934 Japanese ancestry controls	533 Japanese ancestry cases, 977 Japanese ancestry controls	Illumina [411777]	1	pathological myopia	http://www.ebi.ac.uk/efo/EFO_0004207	GCST000491	Genome-wide genotyping array							N	0
19786962	2009-10-06	Roeske D	2009-09-29	Mol Psychiatry	www.ncbi.nlm.nih.gov/pubmed/19786962	First genome-wide association scan on neurophysiological endophenotypes points to trans-regulation effects on SLC2A3 in dyslexic children.	Speech perception in dyslexia	200 European ancestry cases	186 European ancestry cases	Illumina [297086]	2	speech perception	http://www.ebi.ac.uk/efo/EFO_0004336	GCST000492	Genome-wide genotyping array							N	0
19798445	2009-11-04	Hicks AA	2009-10-02	PLoS Genet	www.ncbi.nlm.nih.gov/pubmed/19798445	Genetic determinants of circulating sphingolipid concentrations in European populations.	Sphingolipid levels	4,110 European ancestry individuals		Illumina [318237]	5	sphingolipid measurement	http://www.ebi.ac.uk/efo/EFO_0004622	GCST000493	Genome-wide genotyping array							N	0
19801982	2009-10-16	Rivadeneira F	2009-10-04	Nat Genet	www.ncbi.nlm.nih.gov/pubmed/19801982	Twenty bone-mineral-density loci identified by large-scale meta-analysis of genome-wide association studies.	Bone mineral density (hip)	19,195 European ancestry individuals		Affymetrix, Illumina [2543686] (imputed)	13	bone density	http://www.ebi.ac.uk/efo/EFO_0003923	GCST000495	Genome-wide genotyping array							N	0
19801982	2009-10-16	Rivadeneira F	2009-10-04	Nat Genet	www.ncbi.nlm.nih.gov/pubmed/19801982	Twenty bone-mineral-density loci identified by large-scale meta-analysis of genome-wide association studies.	Bone mineral density (spine)	19,195 European ancestry individuals		Affymetrix, Illumina [2543686] (imputed)	16	bone density	http://www.ebi.ac.uk/efo/EFO_0003923	GCST000494	Genome-wide genotyping array							N	0
19802338	2009-10-14	Chasman DI	2008-10-01	Circ Cardiovasc Genet	www.ncbi.nlm.nih.gov/pubmed/19802338	Genetic loci associated with plasma concentration of low-density lipoprotein cholesterol, high-density lipoprotein cholesterol, triglycerides, apolipoprotein A1, and Apolipoprotein B among 6382 white women in genome-wide analysis with replication.	Lipid traits	6,382 European ancestry females	970 European ancestry individuals	Illumina [314518]	0	lipid measurement	http://www.ebi.ac.uk/efo/EFO_0004529	GCST000241	Genome-wide genotyping array							N	0
19812673	2009-10-23	Weiss LA	2009-10-08	Nature	www.ncbi.nlm.nih.gov/pubmed/19812673	A genome-wide linkage and association scan reveals novel loci for autism.	Autism	1,553 cases from 1,031 families	2,073 trios	Affymetrix [~ 365000]	2	autism	http://www.ebi.ac.uk/efo/EFO_0003758	GCST000496	Genome-wide genotyping array							N	0
19820697	2009-10-30	Soranzo N	2009-10-11	Nat Genet	www.ncbi.nlm.nih.gov/pubmed/19820697	A genome-wide meta-analysis identifies 22 loci associated with eight hematological parameters in the HaemGen consortium.	Mean platelet volume	4,627 European ancestry individuals	9,316 European ancestry individuals	Affymetrix, Illumina [~ 2110000] (imputed)	15	mean platelet volume	http://www.ebi.ac.uk/efo/EFO_0004584	GCST000497	Genome-wide genotyping array							N	0
19820697	2009-10-30	Soranzo N	2009-10-11	Nat Genet	www.ncbi.nlm.nih.gov/pubmed/19820697	A genome-wide meta-analysis identifies 22 loci associated with eight hematological parameters in the HaemGen consortium.	Hematological parameters	4,627 European ancestry individuals	9,316 European ancestry individuals	Affymetrix, Illumina [~ 2110000] (imputed)	12	leukocyte count, erythrocyte count, mean corpuscular volume, mean corpuscular hemoglobin, platelet count	http://www.ebi.ac.uk/efo/EFO_0004308, http://www.ebi.ac.uk/efo/EFO_0004305, http://www.ebi.ac.uk/efo/EFO_0004526, http://www.ebi.ac.uk/efo/EFO_0004527, http://www.ebi.ac.uk/efo/EFO_0004309	GCST000498	Genome-wide genotyping array							N	0
19820698	2009-11-05	Chambers JC	2009-10-11	Nat Genet	www.ncbi.nlm.nih.gov/pubmed/19820698	Genome-wide association study identifies variants in TMPRSS6 associated with hemoglobin levels.	Hemoglobin	6,316 European ancestry individuals, 9,685 Indian Asian ancestry individuals	5,187 European ancestry individuals, 6,721 Indian Asian ancestry individuals	Affymetrix, Illumina, Perlegen [NR]	2	hemoglobin measurement	http://www.ebi.ac.uk/efo/EFO_0004509	GCST000501	Genome-wide genotyping array							N	0
19820699	2009-11-05	Benyamin B	2009-10-11	Nat Genet	www.ncbi.nlm.nih.gov/pubmed/19820699	Common variants in TMPRSS6 are associated with iron status and erythrocyte volume.	Iron status biomarkers	4,818 European ancestry individuals	3,470 European ancestry individuals	Illumina, Perlegen [427037]	4	iron biomarker measurement	http://www.ebi.ac.uk/efo/EFO_0004461	GCST000505	Genome-wide genotyping array							N	0
19836008	2009-11-09	Landi MT	2009-10-15	Am J Hum Genet	www.ncbi.nlm.nih.gov/pubmed/19836008	A genome-wide association study of lung cancer identifies a region of chromosome 5p15 associated with risk for adenocarcinoma.	Lung adenocarcinoma	5,739 European ancestry cases, 5,848 European ancestry controls	7,561 European ancestry cases, 13,818 European ancestry controls	Illumina [515922]	5	lung adenocarcinoma	http://www.ebi.ac.uk/efo/EFO_0000571	GCST000506	Genome-wide genotyping array							N	0
19838193	2009-11-09	Han JW	2009-10-18	Nat Genet	www.ncbi.nlm.nih.gov/pubmed/19838193	Genome-wide association study in a Chinese Han population identifies nine new susceptibility loci for systemic lupus erythematosus.	Systemic lupus erythematosus	1,047 Han Chinese ancestry cases, 1,205 Han Chinese ancestry controls	3,152 Han Chinese ancestry cases, 7,050 Han Chinese ancestry controls	Illumina [493955]	18	systemic lupus erythematosus	http://www.ebi.ac.uk/efo/EFO_0002690	GCST000507	Genome-wide genotyping array							N	0
19838195	2017-10-09	Gateva V	2009-11-01	Nat Genet	www.ncbi.nlm.nih.gov/pubmed/19838195	A large-scale replication study identifies TNIP1, PRDM1, JAZF1, UHRF1BP1 and IL10 as risk loci for systemic lupus erythematosus.	Systemic lupus erythematosus	1,310 European ancestry cases, 7,859 European ancestry controls	1,963 European ancestry cases, 4,329 European ancestry controls	Illumina [~ 2100000] (imputed)	41	systemic lupus erythematosus	http://www.ebi.ac.uk/efo/EFO_0002690	GCST004867	Genome-wide genotyping array							N	0
19846067	2009-11-25	Garriock HA	2009-10-19	Biol Psychiatry	www.ncbi.nlm.nih.gov/pubmed/19846067	A genomewide association study of citalopram response in major depressive disorder.	Response to citalopram treatment	Up to 659 European ancestry responders, up to 121 African American responders, up to 103 Hispanic responders, 408 European ancestry non-responders, 120 African American non-responders, 80 Hispanic non-responders		Affymetrix [430198]	7	response to antidepressant	http://purl.obolibrary.org/obo/GO_0036276	GCST000509	Genome-wide genotyping array							N	0
19850125	2009-11-12	Kim HJ	2009-10-19	Neurobiol Dis	www.ncbi.nlm.nih.gov/pubmed/19850125	Common CYP7A1 promoter polymorphism associated with risk of neuromyelitis optica.	Neuromyelitis optica	53 Korean ancestry cases, 240 Korean ancestry controls	37 Korean ancestry cases	Illumina [288025]	0	neuromyelitis optica	http://www.ebi.ac.uk/efo/EFO_0004256	GCST000508	Genome-wide genotyping array							N	0
19851299	2009-11-18	Johansson A	2009-10-22	Obesity (Silver Spring)	www.ncbi.nlm.nih.gov/pubmed/19851299	Linkage and genome-wide association analysis of obesity-related phenotypes: association of weight with the MGAT1 gene.	Weight	Up to 3,925 European individuals		Illumina [318237]	9	body weight	http://www.ebi.ac.uk/efo/EFO_0004338	GCST000511	Genome-wide genotyping array							N	0
19851299	2009-11-18	Johansson A	2009-10-22	Obesity (Silver Spring)	www.ncbi.nlm.nih.gov/pubmed/19851299	Linkage and genome-wide association analysis of obesity-related phenotypes: association of weight with the MGAT1 gene.	Body mass index	1,079 South Tyrolean individuals, 790 Dutch founder individuals, 2,060 European ancestry individuals		Illumina [318237]	10	body mass index	http://www.ebi.ac.uk/efo/EFO_0004340	GCST000512	Genome-wide genotyping array							N	0
19853236	2010-08-18	Ferreira MA	2009-10-22	Am J Hum Genet	www.ncbi.nlm.nih.gov/pubmed/19853236	Sequence variants in three loci influence monocyte counts and erythrocyte volume.	Platelet count	2,538 European ancestry individuals, 3,477 individuals	1,543 individuals	Illumina, Perlegen [~ 2500000] (imputed)	1	platelet count	http://www.ebi.ac.uk/efo/EFO_0004309	GCST000510	Genome-wide genotyping array							Y	13
19853236	2019-08-13	Ferreira MA	2009-10-22	Am J Hum Genet	www.ncbi.nlm.nih.gov/pubmed/19853236	Sequence variants in three loci influence monocyte counts and erythrocyte volume.	Basophil count	2,538 European ancestry individuals, 3,477 individuals	1,543 individuals	Illumina, Perlegen [~ 2500000] (imputed)	0	basophil count	http://www.ebi.ac.uk/efo/EFO_0005090	GCST008427	Genome-wide genotyping array							Y	13
19853236	2019-08-13	Ferreira MA	2009-10-22	Am J Hum Genet	www.ncbi.nlm.nih.gov/pubmed/19853236	Sequence variants in three loci influence monocyte counts and erythrocyte volume.	Eosinophil counts	2,538 European ancestry individuals, 3,477 individuals	1,543 individuals	Illumina, Perlegen [~ 2500000] (imputed)	0	eosinophil count	http://www.ebi.ac.uk/efo/EFO_0004842	GCST008428	Genome-wide genotyping array							Y	13
19853236	2019-08-13	Ferreira MA	2009-10-22	Am J Hum Genet	www.ncbi.nlm.nih.gov/pubmed/19853236	Sequence variants in three loci influence monocyte counts and erythrocyte volume.	Hemoglobin levels	2,538 European ancestry individuals, 3,477 individuals	1,543 individuals	Illumina, Perlegen [~ 2500000] (imputed)	0	hemoglobin measurement	http://www.ebi.ac.uk/efo/EFO_0004509	GCST008429	Genome-wide genotyping array							Y	13
19853236	2019-08-13	Ferreira MA	2009-10-22	Am J Hum Genet	www.ncbi.nlm.nih.gov/pubmed/19853236	Sequence variants in three loci influence monocyte counts and erythrocyte volume.	Hematocrit	2,538 European ancestry individuals, 3,477 individuals	1,543 individuals	Illumina, Perlegen [~ 2500000] (imputed)	0	hematocrit	http://www.ebi.ac.uk/efo/EFO_0004348	GCST008430	Genome-wide genotyping array							Y	13
19853236	2019-08-13	Ferreira MA	2009-10-22	Am J Hum Genet	www.ncbi.nlm.nih.gov/pubmed/19853236	Sequence variants in three loci influence monocyte counts and erythrocyte volume.	Lymphocyte counts	2,538 European ancestry individuals, 3,477 individuals	1,543 individuals	Illumina, Perlegen [~ 2500000] (imputed)	0	lymphocyte count	http://www.ebi.ac.uk/efo/EFO_0004587	GCST008431	Genome-wide genotyping array							Y	13
19853236	2019-08-13	Ferreira MA	2009-10-22	Am J Hum Genet	www.ncbi.nlm.nih.gov/pubmed/19853236	Sequence variants in three loci influence monocyte counts and erythrocyte volume.	Mean corpuscular hemoglobin	2,538 European ancestry individuals, 3,477 individuals	1,543 individuals	Illumina, Perlegen [~ 2500000] (imputed)	3	mean corpuscular hemoglobin	http://www.ebi.ac.uk/efo/EFO_0004527	GCST008432	Genome-wide genotyping array							Y	13
19853236	2019-08-13	Ferreira MA	2009-10-22	Am J Hum Genet	www.ncbi.nlm.nih.gov/pubmed/19853236	Sequence variants in three loci influence monocyte counts and erythrocyte volume.	Mean corpuscular hemoglobin concentration	2,538 European ancestry individuals, 3,477 individuals	1,543 individuals	Illumina, Perlegen [~ 2500000] (imputed)	0	mean corpuscular hemoglobin concentration	http://www.ebi.ac.uk/efo/EFO_0004528	GCST008418	Genome-wide genotyping array							Y	13
19853236	2019-08-13	Ferreira MA	2009-10-22	Am J Hum Genet	www.ncbi.nlm.nih.gov/pubmed/19853236	Sequence variants in three loci influence monocyte counts and erythrocyte volume.	Mean corpuscular volume	2,538 European ancestry individuals, 3,477 individuals	1,543 individuals	Illumina, Perlegen [~ 2500000] (imputed)	2	mean corpuscular volume	http://www.ebi.ac.uk/efo/EFO_0004526	GCST008420	Genome-wide genotyping array							Y	13
19853236	2019-08-13	Ferreira MA	2009-10-22	Am J Hum Genet	www.ncbi.nlm.nih.gov/pubmed/19853236	Sequence variants in three loci influence monocyte counts and erythrocyte volume.	Monocyte count	2,538 European ancestry individuals, 3,477 individuals	1,543 individuals	Illumina, Perlegen [~ 2500000] (imputed)	0	monocyte count	http://www.ebi.ac.uk/efo/EFO_0005091	GCST008421	Genome-wide genotyping array							Y	13
19853236	2019-08-13	Ferreira MA	2009-10-22	Am J Hum Genet	www.ncbi.nlm.nih.gov/pubmed/19853236	Sequence variants in three loci influence monocyte counts and erythrocyte volume.	Neutrophil count	2,538 European ancestry individuals, 3,477 individuals	1,543 individuals	Illumina, Perlegen [~ 2500000] (imputed)	0	neutrophil count	http://www.ebi.ac.uk/efo/EFO_0004833	GCST008425	Genome-wide genotyping array							Y	13
19853236	2019-08-13	Ferreira MA	2009-10-22	Am J Hum Genet	www.ncbi.nlm.nih.gov/pubmed/19853236	Sequence variants in three loci influence monocyte counts and erythrocyte volume.	Red blood cell count	2,538 European ancestry individuals, 3,477 individuals	1,543 individuals	Illumina, Perlegen [~ 2500000] (imputed)	0	erythrocyte count	http://www.ebi.ac.uk/efo/EFO_0004305	GCST008426	Genome-wide genotyping array							Y	13
19853236	2019-08-13	Ferreira MA	2009-10-22	Am J Hum Genet	www.ncbi.nlm.nih.gov/pubmed/19853236	Sequence variants in three loci influence monocyte counts and erythrocyte volume.	White blood cell count	2,538 European ancestry individuals, 3,477 individuals	1,543 individuals	Illumina, Perlegen [~ 2500000] (imputed)	0	leukocyte count	http://www.ebi.ac.uk/efo/EFO_0004308	GCST008419	Genome-wide genotyping array							Y	13
19862010	2009-11-03	Ganesh SK	2009-10-11	Nat Genet	www.ncbi.nlm.nih.gov/pubmed/19862010	Multiple loci influence erythrocyte phenotypes in the CHARGE Consortium.	Mean corpuscular hemoglobin	24,167 European ancestry individuals	9,456 European ancestry individuals	Affymetrix, Illumina [~ 2500000] (imputed)	9	mean corpuscular hemoglobin	http://www.ebi.ac.uk/efo/EFO_0004527	GCST000504	Genome-wide genotyping array							N	0
19862010	2009-11-03	Ganesh SK	2009-10-11	Nat Genet	www.ncbi.nlm.nih.gov/pubmed/19862010	Multiple loci influence erythrocyte phenotypes in the CHARGE Consortium.	Hematocrit	24,167 European ancestry individuals	9,456 European ancestry individuals	Affymetrix, Illumina [~ 2500000] (imputed)	8	hematocrit	http://www.ebi.ac.uk/efo/EFO_0004348	GCST000502	Genome-wide genotyping array							N	0
19862010	2009-11-03	Ganesh SK	2009-10-11	Nat Genet	www.ncbi.nlm.nih.gov/pubmed/19862010	Multiple loci influence erythrocyte phenotypes in the CHARGE Consortium.	Mean corpuscular volume	24,167 European ancestry individuals	9,456 European ancestry individuals	Affymetrix, Illumina [~ 2500000] (imputed)	17	mean corpuscular volume	http://www.ebi.ac.uk/efo/EFO_0004526	GCST000503	Genome-wide genotyping array							N	0
19862010	2009-11-03	Ganesh SK	2009-10-11	Nat Genet	www.ncbi.nlm.nih.gov/pubmed/19862010	Multiple loci influence erythrocyte phenotypes in the CHARGE Consortium.	Hemoglobin	24,167 European ancestry individuals	9,456 European ancestry individuals	Affymetrix, Illumina [~ 2500000] (imputed)	7	hemoglobin measurement	http://www.ebi.ac.uk/efo/EFO_0004509	GCST000499	Genome-wide genotyping array							N	0
19862010	2009-11-03	Ganesh SK	2009-10-11	Nat Genet	www.ncbi.nlm.nih.gov/pubmed/19862010	Multiple loci influence erythrocyte phenotypes in the CHARGE Consortium.	Other erythrocyte phenotypes	24,167 European ancestry individuals	9,456 European ancestry individuals	Affymetrix, Illumina [~ 2500000] (imputed)	4	erythrocyte count, mean corpuscular hemoglobin concentration	http://www.ebi.ac.uk/efo/EFO_0004305, http://www.ebi.ac.uk/efo/EFO_0004528	GCST000500	Genome-wide genotyping array							N	0
19874204	2009-12-01	Guo Y	2009-10-29	J Bone Miner Res	www.ncbi.nlm.nih.gov/pubmed/19874204	IL21R and PTH may underlie variation of femoral neck bone mineral density as revealed by a genome-wide association study.	Bone mineral density	983 European ancestry individuals	2,557 European ancestry individuals from 750 families	Affymetrix [342854]	2	bone density	http://www.ebi.ac.uk/efo/EFO_0003923	GCST000515	Genome-wide genotyping array							N	0
19875103	2009-11-30	Aberg K	2009-10-27	Biol Psychiatry	www.ncbi.nlm.nih.gov/pubmed/19875103	Genomewide association study of movement-related adverse antipsychotic effects.	Response to antipsychotic therapy (extrapyramidal side effects)	421 European ancestry schizophrenia cases, 214 African American schizophrenia cases, 103 schizophrenia cases		Affymetrix [492000]	17	response to antipsychotic drug	http://purl.obolibrary.org/obo/GO_0097332	GCST000514	Genome-wide genotyping array							N	0
19875614	2015-04-23	Paterson AD	2009-10-29	Diabetes	www.ncbi.nlm.nih.gov/pubmed/19875614	A genome-wide association study identifies a novel major locus for glycemic control in type 1 diabetes, as measured by both A1C and glucose.	Glycemic control in type 1 diabetes (HbA1c)	667 European ancestry conventional treatment cases, 637 European ancestry intensive treatment cases	1,382 European ancestry cases	Affymetrix, Illumina [2518578] (imputed)	0	HbA1c measurement	http://www.ebi.ac.uk/efo/EFO_0004541	GCST000516	Genome-wide genotyping array							N	0
19880490	2009-12-01	Tanaka T	2009-10-30	Blood	www.ncbi.nlm.nih.gov/pubmed/19880490	A genome-wide association analysis of serum iron concentrations.	Iron levels	1,919 European ancestry individuals	569 female indiviuals	Illumina [475322]	1	iron biomarker measurement	http://www.ebi.ac.uk/efo/EFO_0004461	GCST000517	Genome-wide genotyping array							N	0
19890347	2009-12-03	Birlea SA	2009-11-05	J Invest Dermatol	www.ncbi.nlm.nih.gov/pubmed/19890347	Genome-wide association study of generalized vitiligo in an isolated European founder population identifies SMOC2, in close proximity to IDDM8.	Vitiligo	32 Romanian founder cases, 44 European ancestry controls		Illumina [297342]	4	Vitiligo	http://www.ebi.ac.uk/efo/EFO_0004208	GCST000520	Genome-wide genotyping array							N	0
19893584	2009-12-04	Kim JJ	2009-11-06	J Hum Genet	www.ncbi.nlm.nih.gov/pubmed/19893584	Identification of 15 loci influencing height in a Korean population.	Height	8,842 Korean ancestry individuals		Affymetrix [334546]	15	body height	http://www.ebi.ac.uk/efo/EFO_0004339	GCST000522	Genome-wide genotyping array							N	0
19896111	2009-12-04	Medland SE	2009-11-04	Am J Hum Genet	www.ncbi.nlm.nih.gov/pubmed/19896111	Common variants in the trichohyalin gene are associated with straight hair in Europeans.	Hair morphology	4,845 European ancestry individuals from 2,892 families, 16,140 European ancestry individuals		Illumina [~ 1000000] (imputed)	15	hair morphology	http://www.ebi.ac.uk/efo/EFO_0005038	GCST000519	Genome-wide genotyping array							N	0
19897590	2009-12-04	Schaefer AS	2009-11-06	Hum Mol Genet	www.ncbi.nlm.nih.gov/pubmed/19897590	A genome-wide association study identifies GLT6D1 as a susceptibility locus for periodontitis.	Periodontitis	283 European ancestry cases, 972 European ancestry controls	155 European ancestry cases, 341 European ancestry controls	Affymetrix [345646]	1	periodontitis	http://www.ebi.ac.uk/efo/EFO_0000649	GCST000521	Genome-wide genotyping array							N	0
19901119	2013-09-24	Trevino LR	2009-11-09	J Clin Oncol	www.ncbi.nlm.nih.gov/pubmed/19901119	Germline genetic variation in an organic anion transporter polypeptide associated with methotrexate pharmacokinetics and clinical effects.	Methotrexate pharmacokinetics (acute lymphoblastic leukemia)	315 European ancestry cases, 73 African American cases, 5 Asian ancestry cases, 247 cases		Affymetrix [398699]	21	response to antineoplastic agent	http://purl.obolibrary.org/obo/GO_0097327	GCST000523	Genome-wide genotyping array							N	0
19902172	2009-12-03	Palmer ND	2009-11-10	Diabetologia	www.ncbi.nlm.nih.gov/pubmed/19902172	Candidate loci for insulin sensitivity and disposition index from a genome-wide association analysis of Hispanic participants in the Insulin Resistance Atherosclerosis (IRAS) Family Study.	Insulin-related traits	229 Hispanic individuals from 34 families	814 Hispanic family members	Illumina [309200]	0	insulin measurement	http://www.ebi.ac.uk/efo/EFO_0004467	GCST000526	Genome-wide genotyping array							N	0
19910028	2009-12-04	Mathias RA	2009-11-10	J Allergy Clin Immunol	www.ncbi.nlm.nih.gov/pubmed/19910028	A genome-wide association study on African-ancestry populations for asthma.	Asthma	464 African American cases, 471 African American controls, 355 African Caribbean ancestry cases and 574 African Caribbean ancestry controls from 163 families	994 European ancestry cases, 1,243 European ancestry controls, 2,331 African American cases, 2,874 African American controls	Illumina [~ 644503]	0	asthma	http://purl.obolibrary.org/obo/MONDO_0004979	GCST000525	Genome-wide genotyping array							N	0
19915572	2009-12-11	Barrett JC	2009-11-15	Nat Genet	www.ncbi.nlm.nih.gov/pubmed/19915572	Genome-wide association study of ulcerative colitis identifies three new susceptibility loci, including the HNF4A region.	Ulcerative colitis	2,361 European ancestry cases, 5,417 European ancestry controls	2,321 European ancestry cases, 4,818 European ancestry controls	Affymetrix [NR]	13	ulcerative colitis	http://www.ebi.ac.uk/efo/EFO_0000729	GCST000527	Genome-wide genotyping array							N	0
19915573	2009-12-14	Asano K	2009-11-15	Nat Genet	www.ncbi.nlm.nih.gov/pubmed/19915573	A genome-wide association study identifies three new susceptibility loci for ulcerative colitis in the Japanese population.	Ulcerative colitis	376 Japanese ancestry cases, 934 Japanese ancestry controls	376 Japanese ancestry cases, 1,097 Japanese ancestry controls	Illumina [513923]	7	ulcerative colitis	http://www.ebi.ac.uk/efo/EFO_0000729	GCST000529	Genome-wide genotyping array							N	0
19915574	2009-12-10	Imielinski M	2009-11-15	Nat Genet	www.ncbi.nlm.nih.gov/pubmed/19915574	Common variants at five new loci associated with early-onset inflammatory bowel disease.	Inflammatory bowel disease (early onset)	2,413 European ancestry cases, 6,158 European ancestry controls	1,013 European ancestry cases, 5,805 European ancestry controls	Illumina [~ 500000]	4	inflammatory bowel disease	http://www.ebi.ac.uk/efo/EFO_0003767	GCST000531	Genome-wide genotyping array							N	0
19915575	2009-12-10	Simon-Sanchez J	2009-11-15	Nat Genet	www.ncbi.nlm.nih.gov/pubmed/19915575	Genome-wide association study reveals genetic risk underlying Parkinson's disease.	Parkinson's disease	1,713 European ancestry cases, 3,978 European ancestry controls	3,361 European ancestry cases, 4,573 European ancestry controls	Illumina [463185]	10	Parkinson disease	http://purl.obolibrary.org/obo/MONDO_0005180	GCST000528	Genome-wide genotyping array							N	0
19915576	2009-12-10	Satake W	2009-11-15	Nat Genet	www.ncbi.nlm.nih.gov/pubmed/19915576	Genome-wide association study identifies common variants at four loci as genetic risk factors for Parkinson's disease.	Parkinson's disease	988 Japanese ancestry cases, 2,521 Japanese ancestry controls	933 Japanese ancestry cases, 15,753 Japanese ancestry controls	Illumina [435470]	4	Parkinson disease	http://purl.obolibrary.org/obo/MONDO_0005180	GCST000530	Genome-wide genotyping array							N	0
19929986	2009-12-28	Craig DW	2009-11-01	Diabet Med	www.ncbi.nlm.nih.gov/pubmed/19929986	Genome-wide SNP genotyping study using pooled DNA to identify candidate markers mediating susceptibility to end-stage renal disease attributed to Type 1 diabetes.	End-stage renal disease	547 European ancestry cases, 549 European ancestry controls		Illumina [474050]	0	chronic kidney disease	http://www.ebi.ac.uk/efo/EFO_0003884	GCST000518	Genome-wide genotyping array							N	0
19936222	2013-09-24	Chasman DI	2009-11-20	PLoS Genet	www.ncbi.nlm.nih.gov/pubmed/19936222	Forty-three loci associated with plasma lipoprotein size, concentration, and cholesterol content in genome-wide analysis.	Lipid metabolism phenotypes	Up to 17,296 European ancestry female individuals	Up to 2,700 individuals, Up to 2,000 European ancestry cardiovascular heart disease cases and controls	Illumina [335603]	73	lipid measurement	http://www.ebi.ac.uk/efo/EFO_0004529	GCST000533	Genome-wide genotyping array							N	0
19944697	2009-12-18	Karlsen TH	2009-11-25	Gastroenterology	www.ncbi.nlm.nih.gov/pubmed/19944697	Genome-wide association analysis in primary sclerosing cholangitis.	Primary sclerosing cholangitis	285 European ancestry cases, 298 European ancestry controls	766 European ancestry cases, 2,935 European ancestry controls	Affymetrix [375487]	0	sclerosing cholangitis	http://www.ebi.ac.uk/efo/EFO_0004268	GCST000534	Genome-wide genotyping array							N	0
19950302	2009-12-28	Zhou X	2009-11-30	Arthritis Rheum	www.ncbi.nlm.nih.gov/pubmed/19950302	HLA-DPB1 and DPB2 are genetic loci for systemic sclerosis: a genome-wide association study in Koreans with replication in North Americans.	Systemic sclerosis	133 Korean ancestry cases, 557 Korean ancestry controls	1,107 European ancestry cases, 2,747 European ancestry controls	Affymetrix [440734]	0	systemic scleroderma	http://www.ebi.ac.uk/efo/EFO_0000717	GCST000535	Genome-wide genotyping array							N	0
19954339	2013-09-06	Yin CS	2009-12-01	J Altern Complement Med	www.ncbi.nlm.nih.gov/pubmed/19954339	Genome-wide association study of the four-constitution medicine.	Sasang constitutional medicine type	60 Korean ancestry individuals		Illumina [353202]	0	Sasang constitutional medicine	http://www.ebi.ac.uk/efo/EFO_0004892	GCST000536	Genome-wide genotyping array							N	0
19961619	2009-12-28	Castro-Giner F	2009-12-06	BMC Med Genet	www.ncbi.nlm.nih.gov/pubmed/19961619	A pooling-based genome-wide analysis identifies new potential candidate genes for atopy in the European Community Respiratory Health Survey (ECRHS).	Atopy	75 European ancestry atopy and asthma cases, 75 European ancestry atopy only cases, 75 European ancestry controls	429 European ancestry atopy cases, 222 European ancestry controls	Illumina [NR]	1	atopy	http://www.ebi.ac.uk/efo/EFO_0002686	GCST000540	Genome-wide genotyping array							N	0
19966805	2009-12-28	Wallace C	2009-12-06	Nat Genet	www.ncbi.nlm.nih.gov/pubmed/19966805	The imprinted DLK1-MEG3 gene region on chromosome 14q32.2 alters susceptibility to type 1 diabetes.	Type 1 diabetes	7,514 European ancestry cases, 9,045 European ancestry controls	4,840 European ancestry cases, 2,670 European ancestry controls, 5,766 European ancestry familial triads	Affymetrix, Illumina [~ 2600000] (imputed)	2	type 1 diabetes mellitus	http://purl.obolibrary.org/obo/MONDO_0005147	GCST000539	Genome-wide genotyping array							N	0
20009918	2010-01-19	Shrestha S	2010-01-01	AIDS	www.ncbi.nlm.nih.gov/pubmed/20009918	A genome-wide association study of carotid atherosclerosis in HIV-infected men.	Carotid atherosclerosis in HIV infection	177 European ancestry individuals		Illumina [311194]	7	common carotid intimal medial thickness, internal carotid intimal medial thickness, carotid artery disease	http://www.ebi.ac.uk/efo/EFO_0004860, http://www.ebi.ac.uk/efo/EFO_0005053, http://www.ebi.ac.uk/efo/EFO_0003781	GCST000555	Genome-wide genotyping array					HIV-1 infection	http://www.ebi.ac.uk/efo/EFO_0000180	N	0
20010834	2009-12-28	Repapi E	2009-12-13	Nat Genet	www.ncbi.nlm.nih.gov/pubmed/20010834	Genome-wide association study identifies five loci associated with lung function.	Pulmonary function	20,288 European ancestry individuals	up to 54,276 European ancestry individuals	Affymetrix, Illumina [~ 2500000] (imputed)	7	pulmonary function measurement	http://www.ebi.ac.uk/efo/EFO_0003892	GCST000544	Genome-wide genotyping array							N	0
20010835	2010-01-13	Hancock DB	2009-12-13	Nat Genet	www.ncbi.nlm.nih.gov/pubmed/20010835	Meta-analyses of genome-wide association studies identify multiple loci associated with pulmonary function.	Pulmonary function	20,890 European ancestry individuals	16,178 European ancestry individuals	Affymetrix, Illumina [2534500] (imputed)	8	pulmonary function measurement	http://www.ebi.ac.uk/efo/EFO_0003892	GCST000542	Genome-wide genotyping array							N	0
20011104	2010-01-07	Richards JB	2009-12-05	PLoS Genet	www.ncbi.nlm.nih.gov/pubmed/20011104	A genome-wide association study reveals variants in ARL15 that influence adiponectin levels.	Adiponectin levels	8,531 European ancestry individuals	6,202 European ancestry individuals	Affymetrix, Illumina [~ 2200000] (imputed)	3	adiponectin measurement	http://www.ebi.ac.uk/efo/EFO_0004502	GCST000538	Genome-wide genotyping array							N	0
20012890	2010-01-08	Ronald A	2009-12-13	Behav Genet	www.ncbi.nlm.nih.gov/pubmed/20012890	A genome-wide association study of social and non-social autistic-like traits in the general population using pooled DNA, 500 K SNP microarrays and both community and diagnosed autism replication samples.	Social and non-social autistic-like traits	1,462 European ancestry individuals	3,494 European ancestry individuals	Affymetrix [up to 435457]	0	behavior or behavioral disorder measurement	http://www.ebi.ac.uk/efo/EFO_0004782	GCST000543	Genome-wide genotyping array							N	0
20014019	2013-08-16	Dubinsky MC	2010-08-01	Inflamm Bowel Dis	www.ncbi.nlm.nih.gov/pubmed/20014019	Genome wide association (GWA) predictors of anti-TNFalpha therapeutic responsiveness in pediatric inflammatory bowel disease.	Response to anti-TNF alpha therapy in inflammatory bowel disease	94 pediatric cases		Illumina [301742]	4	response to TNF antagonist	http://www.ebi.ac.uk/efo/EFO_0004653	GCST000748	Genome-wide genotyping array							N	0
20018283	2010-01-13	Heid IM	2009-12-02	Atherosclerosis	www.ncbi.nlm.nih.gov/pubmed/20018283	Clear detection of ADIPOQ locus as the major gene for plasma adiponectin: results of genome-wide association analyses including 4659 European individuals.	Adiponectin levels	4,659 European ancestry individuals	13,795 European ancestry individuals	Affymetrix, Illumina [2585854] (imputed)	1	adiponectin measurement	http://www.ebi.ac.uk/efo/EFO_0004502	GCST000537	Genome-wide genotyping array							N	0
20018918	2013-11-09	Solovieff N	2009-12-16	Blood	www.ncbi.nlm.nih.gov/pubmed/20018918	Fetal hemoglobin in sickle cell anemia: genome-wide association studies suggest a regulatory region in the 5' olfactory receptor gene cluster.	Fetal hemoglobin levels	848 Black cases	305 Black cases, 406 Chinese ancestry cases, 113 Thai ancestry cases	Illumina [~ 600000]	3	fetal hemoglobin measurement	http://www.ebi.ac.uk/efo/EFO_0004576	GCST000545	Genome-wide genotyping array							N	0
20018961	2009-12-28	Zhang FR	2009-12-16	N Engl J Med	www.ncbi.nlm.nih.gov/pubmed/20018961	Genomewide association study of leprosy.	Leprosy	706 Han Chinese ancestry cases, 1,225 Han Chinese ancestry controls	3,254 Chinese ancestry cases, 5,955 Chinese ancestry controls	Illumina [491883]	6	leprosy	http://www.ebi.ac.uk/efo/EFO_0001054	GCST000546	Genome-wide genotyping array							N	0
20023658	2009-12-28	Mangold E	2009-12-20	Nat Genet	www.ncbi.nlm.nih.gov/pubmed/20023658	Genome-wide association study identifies two susceptibility loci for nonsyndromic cleft lip with or without cleft palate.	Orofacial clefts	399 European ancestry cases, 1,318 European ancestry controls	655 European ancestry triads	Illumina [521288]	6	cleft lip	http://www.ebi.ac.uk/efo/EFO_0003959	GCST000547	Genome-wide genotyping array							N	0
20029952	2010-01-07	Sebastiani P	2009-10-23	Am J Hematol	www.ncbi.nlm.nih.gov/pubmed/20029952	Genetic modifiers of the severity of sickle cell anemia identified through a genome-wide association study.	Sickle cell anemia (severity)	177 African American severe cases, 1,088 African American mild cases	68 African American severe cases, 95 African American mild cases	Illumina [~ 600000]	0	Sickle cell anemia	http://www.orpha.net/ORDO/Orphanet_232	GCST000513	Genome-wide genotyping array							N	0
20031538	2010-01-13	Heid IM	2008-10-01	Circ Cardiovasc Genet	www.ncbi.nlm.nih.gov/pubmed/20031538	Genome-wide association analysis of high-density lipoprotein cholesterol in the population-based KORA study sheds new light on intergenic regions.	HDL cholesterol	Up to 4,274 European ancestry individuals	Up to 15,873 European ancestry individuals	Affymetrix [up to 2557253] (imputed)	3	high density lipoprotein cholesterol measurement	http://www.ebi.ac.uk/efo/EFO_0004612	GCST000240	Genome-wide genotyping array							N	0
20031564	2009-12-29	Ridker PM	2009-02-01	Circ Cardiovasc Genet	www.ncbi.nlm.nih.gov/pubmed/20031564	Polymorphism in the CETP gene region, HDL cholesterol, and risk of future myocardial infarction: Genomewide analysis among 18 245 initially healthy women from the Women's Genome Health Study.	HDL cholesterol	18,245 European ancestry females		Illumina [~ 318237]	1	high density lipoprotein cholesterol measurement	http://www.ebi.ac.uk/efo/EFO_0004612	GCST000331	Genome-wide genotyping array							N	0
20031576	2009-12-29	Dehghan A	2009-04-01	Circ Cardiovasc Genet	www.ncbi.nlm.nih.gov/pubmed/20031576	Association of novel genetic Loci with circulating fibrinogen levels: a genome-wide association study in 6 population-based cohorts.	Fibrinogen	22,096 European ancestry individuals	17,686 European ancestry female individuals	Affymetrix, Illumina [~ 2661766] (imputed)	4	fibrinogen measurement	http://www.ebi.ac.uk/efo/EFO_0004623	GCST000366	Genome-wide genotyping array							N	0
20031577	2009-12-29	Danik JS	2009-04-01	Circ Cardiovasc Genet	www.ncbi.nlm.nih.gov/pubmed/20031577	Novel loci, including those related to Crohn disease, psoriasis, and inflammation, identified in a genome-wide association study of fibrinogen in 17 686 women: the Women's Genome Health Study.	Fibrinogen	17,686 European ancestry female individuals		Illumina [337343]	6	fibrinogen measurement	http://www.ebi.ac.uk/efo/EFO_0004623	GCST000368	Genome-wide genotyping array							N	0
20031578	2009-12-29	Pare G	2009-04-01	Circ Cardiovasc Genet	www.ncbi.nlm.nih.gov/pubmed/20031578	Novel associations of CPS1, MUT, NOX4, and DPEP1 with plasma homocysteine in a healthy population: a genome-wide evaluation of 13 974 participants in the Women's Genome Health Study.	Homocysteine levels	13,974 European ancestry females	840 European ancestry females	Illumina [336469]	2	homocysteine measurement	http://www.ebi.ac.uk/efo/EFO_0004578	GCST000367	Genome-wide genotyping array							N	0
20031579	2009-12-29	Tarasov KV	2009-04-01	Circ Cardiovasc Genet	www.ncbi.nlm.nih.gov/pubmed/20031579	COL4A1 is associated with arterial stiffness by genome-wide association scan.	Arterial stiffness	4,221 Sardinian individuals	1,828 Sardinian individuals, 813 Old Order Amish individuals	Affymetrix [362129] (imputed)	1	arterial stiffness measurement	http://www.ebi.ac.uk/efo/EFO_0004517	GCST000370	Genome-wide genotyping array							N	0
20031582	2009-12-29	Thompson JF	2009-04-01	Circ Cardiovasc Genet	www.ncbi.nlm.nih.gov/pubmed/20031582	Comprehensive whole-genome and candidate gene analysis for response to statin therapy in the Treating to New Targets (TNT) cohort.	Response to statin therapy	1,984 European ancestry individuals	3,761 European ancestry individuals, 1,248 individuals	Perlegen [291998]	0	response to statin	http://purl.obolibrary.org/obo/GO_0036273	GCST000369	Genome-wide genotyping array							N	0
20031603	2009-12-29	Marroni F	2009-08-01	Circ Cardiovasc Genet	www.ncbi.nlm.nih.gov/pubmed/20031603	A genome-wide association scan of RR and QT interval duration in 3 European genetically isolated populations: the EUROSPAN project.	QT interval	2,325 European ancestry individuals		Illumina [~ 318327]	14	QT interval	http://www.ebi.ac.uk/efo/EFO_0004682	GCST000452	Genome-wide genotyping array							N	0
20031603	2009-12-29	Marroni F	2009-08-01	Circ Cardiovasc Genet	www.ncbi.nlm.nih.gov/pubmed/20031603	A genome-wide association scan of RR and QT interval duration in 3 European genetically isolated populations: the EUROSPAN project.	RR interval (heart rate)	2,325 European ancestry individuals		Illumina [~ 318327]	20	RR interval	http://www.ebi.ac.uk/efo/EFO_0004831	GCST000451	Genome-wide genotyping array							N	0
20031604	2009-12-29	Cheng YC	2009-08-01	Circ Cardiovasc Genet	www.ncbi.nlm.nih.gov/pubmed/20031604	Genome-wide association scan identifies variants near Matrix Metalloproteinase (MMP) genes on chromosome 11q21-22 strongly associated with serum MMP-1 levels.	Matrix metalloproteinase levels	778 Old Order Amish individuals		Affymetrix [338079]	4	matrix metalloproteinase measurement	http://www.ebi.ac.uk/efo/EFO_0004744	GCST000450	Genome-wide genotyping array							N	0
20032318	2010-01-13	Sleiman PM	2009-12-23	N Engl J Med	www.ncbi.nlm.nih.gov/pubmed/20032318	Variants of DENND1B associated with asthma in children.	Asthma	793 European ancestry cases, 1,988 European ancestry controls	917 European ancestry cases, 1,546 European ancestry controls, 1,667 African American cases, 2,045 African American controls	Illumina [~ 550000]	2	asthma	http://purl.obolibrary.org/obo/MONDO_0004979	GCST000548	Genome-wide genotyping array							N	0
20037589	2010-01-13	Illig T	2009-12-27	Nat Genet	www.ncbi.nlm.nih.gov/pubmed/20037589	A genome-wide perspective of genetic variation in human metabolism.	Metabolite levels	1,029 European ancestry individuals	1,202 European ancestry individuals	Affymetrix [517480]	5	metabolite measurement	http://www.ebi.ac.uk/efo/EFO_0004725	GCST000550	Genome-wide genotyping array							N	0
20038947	2010-01-19	Shyn SI	2009-12-29	Mol Psychiatry	www.ncbi.nlm.nih.gov/pubmed/20038947	Novel loci for major depression identified by genome-wide association study of Sequenced Treatment Alternatives to Relieve Depression and meta-analysis of three studies.	Major depressive disorder (broad)	3,957 European ancestry cases, 3,428 European ancestry controls		Affymetrix, Perlegen [2391203] (imputed)	9	unipolar depression	http://www.ebi.ac.uk/efo/EFO_0003761	GCST000551	Genome-wide genotyping array							N	0
20038948	2010-01-19	Papassotiropoulos A	2009-12-29	Mol Psychiatry	www.ncbi.nlm.nih.gov/pubmed/20038948	A genome-wide survey of human short-term memory.	Memory (short-term)	333 European ancestry individuals	777 European ancestry young individuals, 922 European ancestry elderly individuals	Affymetrix [841663]	0	short-term memory	http://www.ebi.ac.uk/efo/EFO_0004335	GCST000552	Genome-wide genotyping array							N	0
20039944	2010-01-07	Docherty SJ	2009-11-10	Genes Brain Behav	www.ncbi.nlm.nih.gov/pubmed/20039944	A genome-wide association study identifies multiple loci associated with mathematics ability and disability.	Mathematical ability	600 European ancestry high-performing children, 600 European ancestry low-performing children	1,954 European ancestry children	Affymetrix [358948]	0	mathematical ability	http://www.ebi.ac.uk/efo/EFO_0004875	GCST000524	Genome-wide genotyping array							N	0
20041166	2010-01-19	Fellay J	2009-12-24	PLoS Genet	www.ncbi.nlm.nih.gov/pubmed/20041166	Common genetic variation and the control of HIV-1 in humans.	HIV-1 control	2,362 European ancestry cases		Illumina [NR]	42	HIV-1 infection	http://www.ebi.ac.uk/efo/EFO_0000180	GCST000549	Genome-wide genotyping array							N	0
20044523	2010-01-19	Debette S	2009-12-31	Stroke	www.ncbi.nlm.nih.gov/pubmed/20044523	Genome-wide association studies of MRI-defined brain infarcts: meta-analysis from the CHARGE Consortium.	Subclinical brain infarct	9,401 European ancestry individuals	1,822 European ancestry individuals, 644 Black individuals	Affymetrix, Illumina [2217889] (imputed)	0	MRI defined brain infarct	http://www.ebi.ac.uk/efo/EFO_0004715	GCST000554	Genome-wide genotyping array							N	0
20045101	2010-08-30	Ferreira MA	2009-12-31	Am J Hum Genet	www.ncbi.nlm.nih.gov/pubmed/20045101	Quantitative trait loci for CD4:CD8 lymphocyte ratio are associated with risk of type 1 diabetes and HIV-1 immune control.	CD4:CD8 lymphocyte ratio	2,538 European ancestry twins from 1,089 families	988 individuals from 550 families	Illumina [529721]	1	CD4:CD8 lymphocyte ratio	http://www.ebi.ac.uk/efo/EFO_0004839	GCST000553	Genome-wide genotyping array							Y	6
20045101	2019-09-10	Ferreira MA	2009-12-31	Am J Hum Genet	www.ncbi.nlm.nih.gov/pubmed/20045101	Quantitative trait loci for CD4:CD8 lymphocyte ratio are associated with risk of type 1 diabetes and HIV-1 immune control.	CD3-positive T-lymphocyte count	2,538 European ancestry twins from 1,089 families	988 individuals from 550 families	Illumina [529721]	0	CD3-positive T-lymphocyte count	http://www.ebi.ac.uk/efo/EFO_0010106	GCST008636	Genome-wide genotyping array							Y	6
20045101	2019-09-10	Ferreira MA	2009-12-31	Am J Hum Genet	www.ncbi.nlm.nih.gov/pubmed/20045101	Quantitative trait loci for CD4:CD8 lymphocyte ratio are associated with risk of type 1 diabetes and HIV-1 immune control.	CD4-positive T-lymphocyte count	2,538 European ancestry twins from 1,089 families	988 individuals from 550 families	Illumina [529721]	0	CD4-positive T-lymphocyte count	http://www.ebi.ac.uk/efo/EFO_0010105	GCST008637	Genome-wide genotyping array							Y	6
20045101	2019-09-10	Ferreira MA	2009-12-31	Am J Hum Genet	www.ncbi.nlm.nih.gov/pubmed/20045101	Quantitative trait loci for CD4:CD8 lymphocyte ratio are associated with risk of type 1 diabetes and HIV-1 immune control.	CD8-positive T-lymphocyte count	2,538 European ancestry twins from 1,089 families	988 individuals from 550 families	Illumina [529721]	1	CD8-positive T-lymphocyte count	http://www.ebi.ac.uk/efo/EFO_0010107	GCST008638	Genome-wide genotyping array							Y	6
20045101	2019-09-10	Ferreira MA	2009-12-31	Am J Hum Genet	www.ncbi.nlm.nih.gov/pubmed/20045101	Quantitative trait loci for CD4:CD8 lymphocyte ratio are associated with risk of type 1 diabetes and HIV-1 immune control.	CD19-positive B-lymphocyte count	2,538 European ancestry twins from 1,089 families	988 individuals from 550 families	Illumina [529721]	0	CD19-positive B-lymphocyte count	http://www.ebi.ac.uk/efo/EFO_0010108	GCST008639	Genome-wide genotyping array							Y	6
20045101	2019-09-10	Ferreira MA	2009-12-31	Am J Hum Genet	www.ncbi.nlm.nih.gov/pubmed/20045101	Quantitative trait loci for CD4:CD8 lymphocyte ratio are associated with risk of type 1 diabetes and HIV-1 immune control.	CD56-positive NK-lymphocyte cell count	2,538 European ancestry twins from 1,089 families	988 individuals from 550 families	Illumina [529721]	0	CD56-positive NK-lymphocyte cell count	http://www.ebi.ac.uk/efo/EFO_0010109	GCST008640	Genome-wide genotyping array							Y	6
20060832	2010-01-21	Rauch A	2010-01-07	Gastroenterology	www.ncbi.nlm.nih.gov/pubmed/20060832	Genetic variation in IL28B is associated with chronic hepatitis C and treatment failure: a genome-wide association study.	Chronic hepatitis C infection	1,015 European ancestry chronic HCV carriers, 347 European ancestry spontaneously cleared HCV individuals		Illumina [~ 500000]	1	chronic hepatitis C virus infection	http://www.ebi.ac.uk/efo/EFO_0004220	GCST000557	Genome-wide genotyping array							N	0
20061627	2009-09-30	Heinzen EL	2009-09-11	J Alzheimers Dis	www.ncbi.nlm.nih.gov/pubmed/20061627	Genome-wide scan of copy number variation in late-onset Alzheimer's disease.	Alzheimer's disease	331 European ancestry cases, 368 European ancestry controls		Illumina [~ 550000]	5	Alzheimer disease	http://purl.obolibrary.org/obo/MONDO_0004975	GCST000484	Genome-wide genotyping array							N	0
20062060	2010-02-04	Pfeufer A	2010-01-10	Nat Genet	www.ncbi.nlm.nih.gov/pubmed/20062060	Genome-wide association study of PR interval.	PR interval	28,517 European ancestry individuals		Affymetrix, Illumina [~ 2500000] (imputed)	9	PR interval	http://www.ebi.ac.uk/efo/EFO_0004462	GCST000562	Genome-wide genotyping array							N	0
20062061	2010-01-29	Chambers JC	2010-01-10	Nat Genet	www.ncbi.nlm.nih.gov/pubmed/20062061	Genetic variation in SCN10A influences cardiac conduction.	Electrocardiographic traits	6,543 Indian Asian ancestry individuals	6,243 Indian Asian ancestry individuals, 5,370 European ancestry individuals	Illumina [303309]	3	electrocardiography	http://www.ebi.ac.uk/efo/EFO_0004327	GCST000564	Genome-wide genotyping array							N	0
20062062	2010-02-02	Reveille JD	2010-01-10	Nat Genet	www.ncbi.nlm.nih.gov/pubmed/20062062	Genome-wide association study of ankylosing spondylitis identifies non-MHC susceptibility loci.	Ankylosing spondylitis	2,053 European ancestry cases, 5,140 European ancestry controls	898 European ancestry cases, 1,518 European ancestry controls	Illumina [288662]	9	ankylosing spondylitis	http://www.ebi.ac.uk/efo/EFO_0003898	GCST000563	Genome-wide genotyping array							N	0
20062063	2010-02-02	Holm H	2010-01-10	Nat Genet	www.ncbi.nlm.nih.gov/pubmed/20062063	Several common variants modulate heart rate, PR interval and QRS duration.	Electrocardiographic traits	Up to 12,670 European ancestry individuals	Up to 10,352 European ancestry individuals	Illumina [306060]	18	QRS complex, QRS duration, electrocardiography, PR interval, heart rate, QT interval	http://www.ebi.ac.uk/efo/EFO_0005054, http://www.ebi.ac.uk/efo/EFO_0005055, http://www.ebi.ac.uk/efo/EFO_0004327, http://www.ebi.ac.uk/efo/EFO_0004462, http://www.ebi.ac.uk/efo/EFO_0004326, http://www.ebi.ac.uk/efo/EFO_0004682	GCST000561	Genome-wide genotyping array							N	0
20064070	2013-09-25	Herbeck JT	2010-02-15	J Infect Dis	www.ncbi.nlm.nih.gov/pubmed/20064070	Multistage genomewide association study identifies a locus at 1q41 associated with rate of HIV-1 disease progression to clinical AIDS.	HIV-1 progression	51 European ancestry rapid progressor male cases, 57 European ancestry moderate progressor male cases, 48 European ancestry long-term progressor male cases	590 European ancestry seroconverter male cases	Affymetrix [345926]	1	HIV-1 infection	http://www.ebi.ac.uk/efo/EFO_0000180	GCST000596	Genome-wide genotyping array							N	0
20066004	2010-02-02	Chung CM	2010-01-12	Pharmacogenomics J	www.ncbi.nlm.nih.gov/pubmed/20066004	A genome-wide association study identifies new loci for ACE activity: potential implications for response to ACE inhibitor.	Angiotensin-converting enzyme activity	400 Han Chinese ancestry hypertensive cases	623 Han Chinese ancestry hypertensive cases	Illumina [~ 550000]	2	angiotensin converting enzyme activity measurement	http://www.ebi.ac.uk/efo/EFO_0004463	GCST000565	Genome-wide genotyping array							N	0
20066028	2010-01-21	Igl W	2010-01-08	PLoS Genet	www.ncbi.nlm.nih.gov/pubmed/20066028	Modeling of environmental effects in genome-wide association studies identifies SLC2A2 and HP as novel loci influencing serum cholesterol levels.	Cholesterol	656 European ancestry individuals	Up to 3,282 European ancestry individuals	Illumina [~ 311388]	1	total cholesterol measurement	http://www.ebi.ac.uk/efo/EFO_0004574	GCST000559	Genome-wide genotyping array							N	0
20068591	2010-02-04	Van Laer L	2010-01-13	Eur J Hum Genet	www.ncbi.nlm.nih.gov/pubmed/20068591	A genome-wide association study for age-related hearing impairment in the Saami.	Hearing impairment	347 Finnish Saami individuals		Affymetrix [83381]	2	hearing loss	http://www.ebi.ac.uk/efo/EFO_0004238	GCST000566	Genome-wide genotyping array							N	0
20070850	2010-02-05	Edwards TL	2010-01-13	Ann Hum Genet	www.ncbi.nlm.nih.gov/pubmed/20070850	Genome-wide association study confirms SNPs in SNCA and the MAPT region as common risk factors for Parkinson disease.	Parkinson's disease	1,752 European ancestry cases, 1,745 European ancestry controls		Illumina [495715] (imputed)	6	Parkinson disease	http://purl.obolibrary.org/obo/MONDO_0005180	GCST000567	Genome-wide genotyping array							N	0
20072603	2010-01-28	Guo Y	2010-01-08	PLoS Genet	www.ncbi.nlm.nih.gov/pubmed/20072603	Genome-wide association study identifies ALDH7A1 as a novel susceptibility gene for osteoporosis.	Osteoporosis	350 Han Chinese ancestry cases, 350 Han Chinese ancestry controls	390 Han Chinese ancestry cases, 516 Han Chinese ancestry controls	Affymetrix [281533]	1	osteoporosis	http://www.ebi.ac.uk/efo/EFO_0003882	GCST000560	Genome-wide genotyping array							N	0
20081856	2010-02-08	McMahon FJ	2010-01-17	Nat Genet	www.ncbi.nlm.nih.gov/pubmed/20081856	Meta-analysis of genome-wide association data identifies a risk locus for major mood disorders on 3p21.1.	Major mood disorders	6,686 European ancestry cases, 9,068 European ancestry controls	1,930 European ancestry cases, 2,747 European ancestry controls	Affymetrix, Illumina, Perlegen [~ 2100000] (imputed)	1	mood disorder	http://www.ebi.ac.uk/efo/EFO_0004247	GCST000570	Genome-wide genotyping array							N	0
20081857	2010-02-08	Saxena R	2010-01-17	Nat Genet	www.ncbi.nlm.nih.gov/pubmed/20081857	Genetic variation in GIPR influences the glucose and insulin responses to an oral glucose challenge.	Two-hour glucose challenge	15,234 individuals	up to 30,620 European ancestry individuals	Affymetrix, Illumina [NR]	5	glucose tolerance test	http://www.ebi.ac.uk/efo/EFO_0004307	GCST000569	Genome-wide genotyping array							Y	1
20081858	2010-02-28	Dupuis J	2010-01-17	Nat Genet	www.ncbi.nlm.nih.gov/pubmed/20081858	New genetic loci implicated in fasting glucose homeostasis and their impact on type 2 diabetes risk.	Fasting blood insulin	38,238 European ancestry individuals	62,264 European ancestry individuals	Affymetrix, Illumina [~ 2500000] (imputed)	2	fasting blood insulin measurement	http://www.ebi.ac.uk/efo/EFO_0004466	GCST000571	Genome-wide genotyping array							Y	4
20081858	2010-02-28	Dupuis J	2010-01-17	Nat Genet	www.ncbi.nlm.nih.gov/pubmed/20081858	New genetic loci implicated in fasting glucose homeostasis and their impact on type 2 diabetes risk.	Fasting blood glucose	46,186 European ancestry individuals	76,558 European ancestry individuals	Affymetrix, Illumina [~ 2500000] (imputed)	16	fasting blood glucose measurement	http://www.ebi.ac.uk/efo/EFO_0004465	GCST000568	Genome-wide genotyping array							Y	4
20081858	2018-01-23	Dupuis J	2010-01-17	Nat Genet	www.ncbi.nlm.nih.gov/pubmed/20081858	New genetic loci implicated in fasting glucose homeostasis and their impact on type 2 diabetes risk.	Homeostasis model assessment of insulin resistance	37,037 European ancestry individuals	62,264 European ancestry individuals	Affymetrix, Illumina [~ 2500000] (imputed)	2	HOMA-IR	http://www.ebi.ac.uk/efo/EFO_0004501	GCST005179	Genome-wide genotyping array							Y	4
20081858	2018-01-23	Dupuis J	2010-01-17	Nat Genet	www.ncbi.nlm.nih.gov/pubmed/20081858	New genetic loci implicated in fasting glucose homeostasis and their impact on type 2 diabetes risk.	Homeostasis model assessment of beta-cell function	36,466 European ancestry individuals	62,264 European ancestry individuals	Affymetrix, Illumina [~ 2500000] (imputed)	10	HOMA-B	http://www.ebi.ac.uk/efo/EFO_0004469	GCST005180	Genome-wide genotyping array							Y	4
20096396	2010-02-10	Kung AW	2010-01-20	Am J Hum Genet	www.ncbi.nlm.nih.gov/pubmed/20096396	Association of JAG1 with bone mineral density and osteoporotic fractures: a genome-wide association study and follow-up replication studies.	Bone mineral density	785 Han Chinese ancestry extreme high and low BMD female individuals	264 Han Chinese ancestry High BMD individuals, 456 Han Chinese ancestry Low BMD individuals, 3,465 Han Chinese ancestry individuals, 13,913 European ancestry individuals	Illumina [488853]	1	bone density	http://www.ebi.ac.uk/efo/EFO_0003923	GCST000572	Genome-wide genotyping array							N	0
20100581	2010-02-12	Shen L	2010-01-22	Neuroimage	www.ncbi.nlm.nih.gov/pubmed/20100581	Whole genome association study of brain-wide imaging phenotypes for identifying quantitative trait loci in MCI and AD: A study of the ADNI cohort.	Brain imaging	175 European ancestry Alzheimer cases, 354 European ancestry amnestic mild cognitive impairment cases, 204 European ancestry controls		Illumina [530992]	12	neuroimaging measurement	http://www.ebi.ac.uk/efo/EFO_0004346	GCST000573	Genome-wide genotyping array							N	0
20101243	2010-02-28	Petersen GM	2010-01-24	Nat Genet	www.ncbi.nlm.nih.gov/pubmed/20101243	A genome-wide association study identifies pancreatic cancer susceptibility loci on chromosomes 13q22.1, 1q32.1 and 5p15.33.	Pancreatic cancer	3,851 European, Chinese and other ancestry cases, 3,934 European, Chinese and other ancestry controls		Illumina [551766]	3	pancreatic carcinoma	http://www.ebi.ac.uk/efo/EFO_0002618	GCST000574	Genome-wide genotyping array							N	0
20112360	2010-02-28	Kerkhof HJ	2010-01-07	Arthritis Rheum	www.ncbi.nlm.nih.gov/pubmed/20112360	A genome-wide association study identifies an osteoarthritis susceptibility locus on chromosome 7q22.	Osteoarthritis	1,341 European ancestry cases, 3,496 European ancestry controls	9,779 European ancestry cases, up to 31,818 European ancestry controls, 3,818 cases, 7,278 controls	Illumina [500510]	1	osteoarthritis	http://purl.obolibrary.org/obo/MONDO_0005178	GCST000558	Genome-wide genotyping array							N	0
20117844	2013-09-21	Brynedal B	2010-02-01	J Neuroimmunol	www.ncbi.nlm.nih.gov/pubmed/20117844	MGAT5 alters the severity of multiple sclerosis.	Multiple sclerosis (severity)	1,040 European ancestry cases	873 European ancestry cases	Affymetrix [105035]	1	multiple sclerosis	http://purl.obolibrary.org/obo/MONDO_0005301	GCST000577	Genome-wide genotyping array							N	0
20125088	2010-03-02	Shi J	2010-02-02	Mol Psychiatry	www.ncbi.nlm.nih.gov/pubmed/20125088	Genome-wide association study of recurrent early-onset major depressive disorder.	Major depressive disorder	1,020 European ancestry cases, 1,636 European ancestry controls		Affymetrix [671424]	9	unipolar depression	http://www.ebi.ac.uk/efo/EFO_0003761	GCST000578	Genome-wide genotyping array							N	0
20125193	2012-11-13	Cirulli ET	2010-02-03	Eur J Hum Genet	www.ncbi.nlm.nih.gov/pubmed/20125193	Common genetic variation and performance on standardized cognitive tests.	Cognitive performance	Up to 813 European ancestry individuals, up to 167 East Asian ancestry individuals, up to 7 Hispanic/Latin American individuals, up to 74 South Asian ancestry individuals		Illumina [up to 563855]	62	neuropsychological test	http://www.ebi.ac.uk/efo/EFO_0003926	GCST000579	Genome-wide genotyping array							N	0
20139977	2010-03-06	Codd V	2010-02-07	Nat Genet	www.ncbi.nlm.nih.gov/pubmed/20139977	Common variants near TERC are associated with mean telomere length.	Telomere length	2,917 European ancestry individuals	9,492 European ancestry individuals	Affymetrix [405649]	1	telomere length	http://www.ebi.ac.uk/efo/EFO_0004505	GCST000586	Genome-wide genotyping array							N	0
20139978	2013-09-04	Kamatani Y	2010-02-07	Nat Genet	www.ncbi.nlm.nih.gov/pubmed/20139978	Genome-wide association study of hematological and biochemical traits in a Japanese population.	Red blood cell count	14,392 Japanese ancestry individuals		Illumina [561583]	8	erythrocyte count	http://www.ebi.ac.uk/efo/EFO_0004305	GCST000588	Genome-wide genotyping array							N	0
20139978	2013-09-04	Kamatani Y	2010-02-07	Nat Genet	www.ncbi.nlm.nih.gov/pubmed/20139978	Genome-wide association study of hematological and biochemical traits in a Japanese population.	White blood cell count	14,677 Japanese ancestry individuals		Illumina [561583]	5	leukocyte count	http://www.ebi.ac.uk/efo/EFO_0004308	GCST000589	Genome-wide genotyping array							N	0
20139978	2013-09-04	Kamatani Y	2010-02-07	Nat Genet	www.ncbi.nlm.nih.gov/pubmed/20139978	Genome-wide association study of hematological and biochemical traits in a Japanese population.	Mean corpuscular hemoglobin concentration	14,377 Japanese ancestry individuals		Illumina [561583]	7	hemoglobin measurement, mean corpuscular hemoglobin concentration	http://www.ebi.ac.uk/efo/EFO_0004509, http://www.ebi.ac.uk/efo/EFO_0004528	GCST000582	Genome-wide genotyping array							N	0
20139978	2013-09-04	Kamatani Y	2010-02-07	Nat Genet	www.ncbi.nlm.nih.gov/pubmed/20139978	Genome-wide association study of hematological and biochemical traits in a Japanese population.	Triglycerides	8,993 Japanese ancestry individuals		Illumina [561583]	6	triglyceride measurement	http://www.ebi.ac.uk/efo/EFO_0004530	GCST000584	Genome-wide genotyping array							N	0
20139978	2013-09-04	Kamatani Y	2010-02-07	Nat Genet	www.ncbi.nlm.nih.gov/pubmed/20139978	Genome-wide association study of hematological and biochemical traits in a Japanese population.	Platelet count	14,806 Japanese ancestry individuals		Illumina [561583]	7	platelet count	http://www.ebi.ac.uk/efo/EFO_0004309	GCST000580	Genome-wide genotyping array							N	0
20139978	2013-09-04	Kamatani Y	2010-02-07	Nat Genet	www.ncbi.nlm.nih.gov/pubmed/20139978	Genome-wide association study of hematological and biochemical traits in a Japanese population.	Mean corpuscular hemoglobin	Up to 14,362 Japanese ancestry individuals		Illumina [561583]	15	hemoglobin measurement, mean corpuscular hemoglobin	http://www.ebi.ac.uk/efo/EFO_0004509, http://www.ebi.ac.uk/efo/EFO_0004527	GCST000587	Genome-wide genotyping array							N	0
20139978	2013-09-04	Kamatani Y	2010-02-07	Nat Genet	www.ncbi.nlm.nih.gov/pubmed/20139978	Genome-wide association study of hematological and biochemical traits in a Japanese population.	Urate levels	8,868 Japanese ancestry individuals		Illumina [561583]	5	urate measurement	http://www.ebi.ac.uk/efo/EFO_0004531	GCST000581	Genome-wide genotyping array							N	0
20139978	2013-11-05	Kamatani Y	2010-02-07	Nat Genet	www.ncbi.nlm.nih.gov/pubmed/20139978	Genome-wide association study of hematological and biochemical traits in a Japanese population.	Hematological and biochemical traits	Up to 14,402 Japanese individuals		Illumina [561583]	29	serum albumin measurement, aspartate aminotransferase measurement, alkaline phosphatase measurement, hemoglobin measurement, creatinine measurement, serum alanine aminotransferase measurement, serum gamma-glutamyl transferase measurement, hematocrit, creatine kinase measurement, protein measurement, uric acid measurement, high density lipoprotein cholesterol measurement	http://www.ebi.ac.uk/efo/EFO_0004535, http://www.ebi.ac.uk/efo/EFO_0004736, http://www.ebi.ac.uk/efo/EFO_0004533, http://www.ebi.ac.uk/efo/EFO_0004509, http://www.ebi.ac.uk/efo/EFO_0004518, http://www.ebi.ac.uk/efo/EFO_0004735, http://www.ebi.ac.uk/efo/EFO_0004532, http://www.ebi.ac.uk/efo/EFO_0004348, http://www.ebi.ac.uk/efo/EFO_0004534, http://www.ebi.ac.uk/efo/EFO_0004747, http://www.ebi.ac.u…	GCST000583	Genome-wide genotyping array							N	0
20139978	2013-09-04	Kamatani Y	2010-02-07	Nat Genet	www.ncbi.nlm.nih.gov/pubmed/20139978	Genome-wide association study of hematological and biochemical traits in a Japanese population.	Mean corpuscular volume	14,364 Japanese ancestry individuals		Illumina [561583]	17	mean corpuscular volume	http://www.ebi.ac.uk/efo/EFO_0004526	GCST000585	Genome-wide genotyping array							N	0
20147318	2010-03-17	Qi L	2010-02-22	Hum Mol Genet	www.ncbi.nlm.nih.gov/pubmed/20147318	Genetic variants in ABO blood group region, plasma soluble E-selectin levels and risk of type 2 diabetes.	E-selectin levels	501 European ancestry type 2 diabetes female cases, 504 European ancestry female controls	518 European ancestry female individuals	Affymetrix [721316]	1	e-selectin measurement	http://www.ebi.ac.uk/efo/EFO_0004575	GCST000606	Genome-wide genotyping array							N	0
20150558	2010-03-06	He M	2010-02-11	Arterioscler Thromb Vasc Biol	www.ncbi.nlm.nih.gov/pubmed/20150558	Genome-wide association study identifies variants at the IL18-BCO2 locus associated with interleukin-18 levels.	Interleukin-18 levels	1,523 European ancestry female individuals	435 European ancestry female individuals	Affymetrix [704409]	2	interleukin 18 measurement	http://www.ebi.ac.uk/efo/EFO_0004581	GCST000590	Genome-wide genotyping array							N	0
20152958	2013-10-18	Xing C	2010-02-11	Am J Hum Genet	www.ncbi.nlm.nih.gov/pubmed/20152958	A weighted false discovery rate control procedure reveals alleles at FOXA2 that influence fasting glucose levels.	Fasting plasma glucose	2,029 African American individuals, 7,428 European ancestry individuals	1,571 African American individuals, 3,825 European ancestry individuals	Affymetrix [814004]	1	fasting blood glucose measurement	http://www.ebi.ac.uk/efo/EFO_0004465	GCST000591	Genome-wide genotyping array							N	0
20154341	2010-03-09	Lange LA	2010-02-13	Hum Mol Genet	www.ncbi.nlm.nih.gov/pubmed/20154341	Genome-wide association study of homocysteine levels in Filipinos provides evidence for CPS1 in women and a stronger MTHFR effect in young adults.	Homocysteine levels	1,786 Filipino ancestry female individuals	1,679 Filipino ancestry offspring	Affymetrix [2073674] (imputed)	1	homocysteine measurement	http://www.ebi.ac.uk/efo/EFO_0004578	GCST000594	Genome-wide genotyping array							N	0
20154673	2010-03-09	Van Deerlin VM	2010-02-14	Nat Genet	www.ncbi.nlm.nih.gov/pubmed/20154673	Common variants at 7p21 are associated with frontotemporal lobar degeneration with TDP-43 inclusions.	Frontotemporal lobar degeneration	515 European ancestry cases, 2,509 European ancestry controls	89 European ancestry cases, 553 European ancestry controls	Illumina [~ 500000]	0	Pick disease	http://www.ebi.ac.uk/efo/EFO_0003096	GCST000595	Genome-wide genotyping array							N	0
20159113	2010-03-07	Jakkula E	2010-02-12	Am J Hum Genet	www.ncbi.nlm.nih.gov/pubmed/20159113	Genome-wide association study in a high-risk isolate for multiple sclerosis reveals associated variants in STAT3 gene.	Multiple sclerosis	68 Finland founder cases, 136 Finland founder controls	83 Finland founder cases, 365 Finland founder controls 3,285 European ancestry cases, 6,379 European ancestry controls, 1,202 cases, 3,399 controls	Illumina [297343]	2	multiple sclerosis	http://purl.obolibrary.org/obo/MONDO_0005301	GCST000593	Genome-wide genotyping array							N	0
20159242	2010-03-05	Li X	2010-02-01	J Allergy Clin Immunol	www.ncbi.nlm.nih.gov/pubmed/20159242	Genome-wide association study of asthma identifies RAD50-IL13 and HLA-DR/DQ regions.	Asthma	607 European ancestry cases, 3,294 European ancestry controls		Illumina [292443]	3	asthma	http://purl.obolibrary.org/obo/MONDO_0004979	GCST000576	Genome-wide genotyping array							N	0
20164292	2010-03-09	Koller DL	2010-02-17	J Clin Endocrinol Metab	www.ncbi.nlm.nih.gov/pubmed/20164292	Genome-wide association study of bone mineral density in premenopausal European-American women and replication in African-American women.	Bone mineral density	1,524 European ancestry female individuals from 762 sibships	669 African American female individuals from 383 sibships	Illumina [547971]	0	bone density	http://www.ebi.ac.uk/efo/EFO_0003923	GCST000598	Genome-wide genotyping array							N	0
20167575	2010-03-17	Sun Q	2010-02-22	Hum Mol Genet	www.ncbi.nlm.nih.gov/pubmed/20167575	Genome-wide association study identifies polymorphisms in LEPR as determinants of plasma soluble leptin receptor levels.	Soluble leptin receptor levels	684 European ancestry type 2 diabetes female cases, 820 European ancestry female controls	875 European ancestry male individuals	Affymetrix [2543887] (imputed)	1	leptin receptor measurement	http://www.ebi.ac.uk/efo/EFO_0004635	GCST000605	Genome-wide genotyping array							N	0
20167578	2010-03-15	Barbalic M	2010-02-18	Hum Mol Genet	www.ncbi.nlm.nih.gov/pubmed/20167578	Large-scale genomic studies reveal central role of ABO in sP-selectin and sICAM-1 levels.	Soluble levels of adhesion molecules	Up to 9,813 European ancestry individuals		Affymetrix, Illumina [~ 2500000] (imputed)	5	adhesion molecule measurement	http://www.ebi.ac.uk/efo/EFO_0004522	GCST000599	Genome-wide genotyping array							N	0
20169177	2010-03-06	Yang W	2010-02-12	PLoS Genet	www.ncbi.nlm.nih.gov/pubmed/20169177	Genome-wide association study in Asian populations identifies variants in ETS1 and WDFY4 associated with systemic lupus erythematosus.	Systemic lupus erythematosus	314 Chinese ancestry cases, 1,484 Chinese ancestry controls	2,630 Chinese ancestry cases, 2,155 Chinese ancestry controls, 314 Thai ancestry cases, 519 Thai ancestry controls	Illumina [514221]	2	systemic lupus erythematosus	http://www.ebi.ac.uk/efo/EFO_0002690	GCST000592	Genome-wide genotyping array							N	0
20171287	2010-03-23	Stein JL	2010-02-17	Neuroimage	www.ncbi.nlm.nih.gov/pubmed/20171287	Voxelwise genome-wide association study (vGWAS).	Brain structure	740 European ancestry individuals		Illumina [448293]	19	brain measurement	http://www.ebi.ac.uk/efo/EFO_0004464	GCST000597	Genome-wide genotyping array							N	0
20172861	2010-03-12	Okada Y	2010-02-18	Hum Mol Genet	www.ncbi.nlm.nih.gov/pubmed/20172861	Common variations in PSMD3-CSF3 and PLCB4 are associated with neutrophil count.	Neutrophil count	5,771 Japanese ancestry individuals	1,894 Japanese ancestry individuals	Illumina [486091]	2	neutrophil count	http://www.ebi.ac.uk/efo/EFO_0004833	GCST000600	Genome-wide genotyping array							N	0
20173735	2012-11-12	Fellay J	2010-02-21	Nature	www.ncbi.nlm.nih.gov/pubmed/20173735	ITPA gene variants protect against anaemia in patients treated for chronic hepatitis C.	Chronic hepatitis C infection	988 European ancestry cases, 198 African American cases, 100 Hispanic cases		Illumina [565759]	2	chronic hepatitis C virus infection	http://www.ebi.ac.uk/efo/EFO_0004220	GCST000604	Genome-wide genotyping array							N	0
20173747	2010-03-15	Ellinor PT	2010-02-21	Nat Genet	www.ncbi.nlm.nih.gov/pubmed/20173747	Common variants in KCNN3 are associated with lone atrial fibrillation.	Atrial fibrillation	1,335 European ancestry cases, 12,844 European ancestry controls	1,164 European ancestry cases, 3,607 European ancestry controls	Affymetrix, Illumina [~ 2500000] (imputed)	3	atrial fibrillation	http://www.ebi.ac.uk/efo/EFO_0000275	GCST000602	Genome-wide genotyping array							N	0
20173748	2010-03-17	Cho MH	2010-02-21	Nat Genet	www.ncbi.nlm.nih.gov/pubmed/20173748	Variants in FAM13A are associated with chronic obstructive pulmonary disease.	Chronic obstructive pulmonary disease	2,940 European ancestry cases, 1,380 European ancestry controls	502 European ancestry cases, 504 European ancestry controls, 1,110 cases, 2,698 controls	Illumina [499578]	3	chronic obstructive pulmonary disease	http://www.ebi.ac.uk/efo/EFO_0000341	GCST000603	Genome-wide genotyping array							N	0
20174558	2010-03-17	Tsai FJ	2010-02-19	PLoS Genet	www.ncbi.nlm.nih.gov/pubmed/20174558	A genome-wide association study identifies susceptibility variants for type 2 diabetes in Han Chinese.	Type 2 diabetes	995 Han Chinese ancestry cases, 894 Han Chinese ancestry controls	1,803 Han Chinese ancestry cases, 1,473 Han Chinese ancestry controls	Illumina [516737]	3	type 2 diabetes mellitus	http://purl.obolibrary.org/obo/MONDO_0005148	GCST000601	Genome-wide genotyping array							N	0
20175129	2010-03-22	Zhao LJ	2009-12-11	J Bone Miner Res	www.ncbi.nlm.nih.gov/pubmed/20175129	Genome-wide association study for femoral neck bone geometry.	Femoral neck bone geometry	987 European ancestry individuals	1,488 European ancestry individuals, 2,118 Chinese ancestry individuals	Affymetrix [379319]	0	femoral neck bone geometry	http://www.ebi.ac.uk/efo/EFO_0004511	GCST000541	Genome-wide genotyping array							N	0
20183929	2009-12-28	Nuinoon M	2009-11-19	Hum Genet	www.ncbi.nlm.nih.gov/pubmed/20183929	A genome-wide association identified the common genetic variants influence disease severity in beta0-thalassemia/hemoglobin E.	Beta thalassemia/hemoglobin E disease	235 Thai-Chinese ancestry mild cases, 383 Thai-Chinese ancestry severe cases	52 Indonesian ancestry mild cases, 122 Indonesian ancestry severe cases	Illumina [548094]	3	Hemoglobin E disease	http://www.orpha.net/ORDO/Orphanet_2133	GCST000532	Genome-wide genotyping array							N	0
20185149	2010-03-25	Athanasiu L	2010-02-23	J Psychiatr Res	www.ncbi.nlm.nih.gov/pubmed/20185149	Gene variants associated with schizophrenia in a Norwegian genome-wide study are replicated in a large European cohort.	Schizophrenia	201 European ancestry cases, 305 European ancestry controls	2,663 European ancestry cases, 13,780 European ancestry controls	Affymetrix [572888]	3	schizophrenia	http://purl.obolibrary.org/obo/MONDO_0005090	GCST000607	Genome-wide genotyping array							N	0
20189245	2010-03-25	Han S	2010-02-25	Leuk Res	www.ncbi.nlm.nih.gov/pubmed/20189245	Genome-wide association study of childhood acute lymphoblastic leukemia in Korea.	Acute lymphoblastic leukemia (childhood)	45 Korean ancestry cases, 48 Korean ancestry controls		Affymetrix [681931]	0	acute lymphoblastic leukemia	http://www.ebi.ac.uk/efo/EFO_0000220	GCST000608	Genome-wide genotyping array							N	0
20189936	2010-03-25	Okada Y	2010-02-26	Hum Mol Genet	www.ncbi.nlm.nih.gov/pubmed/20189936	A genome-wide association study in 19 633 Japanese subjects identified LHX3-QSOX2 and IGF1 as adult height loci.	Height	19,633 Japanese ancestry individuals		Illumina [420885]	25	body height	http://www.ebi.ac.uk/efo/EFO_0004339	GCST000611	Genome-wide genotyping array							N	0
20190752	2010-03-29	Dubois PC	2010-02-28	Nat Genet	www.ncbi.nlm.nih.gov/pubmed/20190752	Multiple common variants for celiac disease influencing immune gene expression.	Celiac disease	4,533 European ancestry cases, 10,750 European ancestry controls	4,918 European ancestry cases, 5,684 European ancestry controls	Illumina [292387]	40	celiac disease	http://www.ebi.ac.uk/efo/EFO_0001060	GCST000612	Genome-wide genotyping array							Y	1
20195266	2010-04-06	Adkins DE	2010-03-02	Mol Psychiatry	www.ncbi.nlm.nih.gov/pubmed/20195266	Genomewide pharmacogenomic study of metabolic side effects to antipsychotic drugs.	Response to antipsychotic treatment	421 European ancestry, 214 African American, and 103 cases		Affymetrix [492900]	37	response to antipsychotic drug	http://purl.obolibrary.org/obo/GO_0097332	GCST000618	Genome-wide genotyping array							N	0
20195514	2010-03-25	Pillas D	2010-02-26	PLoS Genet	www.ncbi.nlm.nih.gov/pubmed/20195514	Genome-wide association study reveals multiple loci associated with primary tooth development during infancy.	Primary tooth development (number of teeth)	5,752 European ancestry related individuals		Illumina [300766]	9	odontogenesis	http://purl.obolibrary.org/obo/GO_0042476	GCST000610	Genome-wide genotyping array							N	0
20195514	2010-03-25	Pillas D	2010-02-26	PLoS Genet	www.ncbi.nlm.nih.gov/pubmed/20195514	Genome-wide association study reveals multiple loci associated with primary tooth development during infancy.	Primary tooth development (time to first tooth eruption)	5,919 European ancestry related individuals		Illumina [300766]	6	odontogenesis	http://purl.obolibrary.org/obo/GO_0042476	GCST000609	Genome-wide genotyping array							N	0
20197096	2013-09-27	Stein JL	2010-03-01	Neuroimage	www.ncbi.nlm.nih.gov/pubmed/20197096	Genome-wide analysis reveals novel genes influencing temporal lobe structure with relevance to neurodegeneration in Alzheimer's disease.	Brain structure (hippocampal volume)	162 European ancestry Alzheimer's disease cases, 343 European ancestry amnestic mild cognitive impairment cases, 193 European ancestry healthy elderly controls		Illumina [546314]	4	brain measurement, hippocampal volume	http://www.ebi.ac.uk/efo/EFO_0004464, http://www.ebi.ac.uk/efo/EFO_0005035	GCST000615	Genome-wide genotyping array							N	0
20197096	2013-09-27	Stein JL	2010-03-01	Neuroimage	www.ncbi.nlm.nih.gov/pubmed/20197096	Genome-wide analysis reveals novel genes influencing temporal lobe structure with relevance to neurodegeneration in Alzheimer's disease.	Brain structure (temporal lobe volume)	173 European ancestry Alzheimer's disease cases, 361 European ancestry Mild Cognitive Impairment cases, 208 European ancestry controls		Illumina [546314]	5	Alzheimer disease	http://purl.obolibrary.org/obo/MONDO_0004975	GCST000614	Genome-wide genotyping array							N	0
20200953	2010-03-12	Karasik D	2010-01-29	J Bone Miner Res	www.ncbi.nlm.nih.gov/pubmed/20200953	Genome-wide pleiotropy of osteoporosis-related phenotypes: the Framingham Study.	Osteoporosis-related phenotypes	2,073 related female individuals		Affymetrix [433510]	1	osteoporosis	http://www.ebi.ac.uk/efo/EFO_0003882	GCST000575	Genome-wide genotyping array							N	0
20201924	2010-03-29	Edenberg HJ	2010-03-01	Alcohol Clin Exp Res	www.ncbi.nlm.nih.gov/pubmed/20201924	Genome-wide association study of alcohol dependence implicates a region on chromosome 11.	Alcohol dependence	847 European ancestry cases, 552 European ancestry controls, 345 African American cases, 140 African American controls	262 families	Illumina [up to 941298]	0	alcohol dependence	http://purl.obolibrary.org/obo/MONDO_0007079	GCST000617	Genome-wide genotyping array							N	0
20202923	2010-03-25	Bierut LJ	2010-03-02	Proc Natl Acad Sci U S A	www.ncbi.nlm.nih.gov/pubmed/20202923	A genome-wide association study of alcohol dependence.	Alcohol dependence	1,235 European ancestry cases, 1,433 European ancestry controls, 662 African American cases, 499 African American controls	219 European ancestry families, 35 African American families, 4 families, 487 European ancestry cases, 1,358 European ancestry controls	Illumina [948658]	0	alcohol dependence	http://purl.obolibrary.org/obo/MONDO_0007079	GCST000619	Genome-wide genotyping array							N	0
20205591	2010-05-10	Pelak K	2010-04-15	J Infect Dis	www.ncbi.nlm.nih.gov/pubmed/20205591	Host determinants of HIV-1 control in African Americans.	HIV-1 viral setpoint	515 African American cases		Illumina [1212217]	10	HIV-1 infection	http://www.ebi.ac.uk/efo/EFO_0000180	GCST000656	Genome-wide genotyping array							N	0
20208534	2010-03-30	Rothenberg ME	2010-03-07	Nat Genet	www.ncbi.nlm.nih.gov/pubmed/20208534	Common variants at 5q22 associate with pediatric eosinophilic esophagitis.	Eosinophilic esophagitis (pediatric)	181 European ancestry cases, 1,974 European ancestry controls	170 European ancestry cases, 1,130 European ancestry controls	Illumina [~ 550000]	14	eosinophilic esophagitis	http://www.ebi.ac.uk/efo/EFO_0004232	GCST000620	Genome-wide genotyping array							N	0
20212171	2010-03-30	Buil A	2010-03-08	Blood	www.ncbi.nlm.nih.gov/pubmed/20212171	C4BPB/C4BPA is a new susceptibility locus for venous thrombosis with unknown protein S-independent mechanism: results from genome-wide association and gene expression analyses followed by case-control studies.	C4b binding protein levels	352 European ancestry related individuals		Illumina [283437]	1	C4BP measurement	http://www.ebi.ac.uk/efo/EFO_0004572	GCST000621	Genome-wide genotyping array							N	0
20215924	2010-03-17	Liu X	2010-01-01	J Am Acad Child Adolesc Psychiatry	www.ncbi.nlm.nih.gov/pubmed/20215924	A genome-wide association study of amygdala activation in youths with and without bipolar disorder.	Functional MRI	36 European ancestry BD cases, 21 European ancestry controls, 1 African American BD case, 5 African American controls, 2 BD cases, 3 controls		Illumina [104043]	2	amygdala reactivity measurement	http://www.ebi.ac.uk/efo/EFO_0004550	GCST000556	Genome-wide genotyping array							N	0
20222955	2010-03-30	Pattaro C	2010-03-11	BMC Med Genet	www.ncbi.nlm.nih.gov/pubmed/20222955	A meta-analysis of genome-wide data from five European isolates reveals an association of COL22A1, SYT1, and GABRR2 with serum creatinine level.	Creatinine levels	4,006 European ancestry individuals	2,035 European ancestry individuals	Illumina [~ 322498]	0	creatinine measurement	http://www.ebi.ac.uk/efo/EFO_0004518	GCST000622	Genome-wide genotyping array							N	0
20228798	2010-03-24	Franke A	2010-03-14	Nat Genet	www.ncbi.nlm.nih.gov/pubmed/20228798	Genome-wide association study for ulcerative colitis identifies risk loci at 7q22 and 22q13 (IL17REL).	Ulcerative colitis	1,043 European ancestry cases, 1,703 European ancestry controls	2,539 European ancestry cases, 5,428 European ancestry controls	Affymetrix [1897764] (imputed)	6	ulcerative colitis	http://www.ebi.ac.uk/efo/EFO_0000729	GCST000623	Genome-wide genotyping array							N	0
20228799	2010-04-02	McGovern DP	2010-03-14	Nat Genet	www.ncbi.nlm.nih.gov/pubmed/20228799	Genome-wide association identifies multiple ulcerative colitis susceptibility loci.	Ulcerative colitis	2,693 European ancestry cases, 6,791 European ancestry controls	2,009 European ancestry cases, 1,580 European ancestry controls	Illumina [266047]	21	ulcerative colitis	http://www.ebi.ac.uk/efo/EFO_0000729	GCST000624	Genome-wide genotyping array							N	0
20231535	2010-03-26	Smith NL	2010-03-15	Circulation	www.ncbi.nlm.nih.gov/pubmed/20231535	Novel associations of multiple genetic loci with plasma levels of factor VII, factor VIII, and von Willebrand factor: The CHARGE (Cohorts for Heart and Aging Research in Genome Epidemiology) Consortium.	Factor VIII levels	15,279 European ancestry individuals	up to 7,604 European ancestry individuals	Affymetrix, Illumina [2729294] (imputed)	2	factor VIII measurement	http://www.ebi.ac.uk/efo/EFO_0004630	GCST000626	Genome-wide genotyping array							N	0
20231535	2016-04-01	Smith NL	2010-03-15	Circulation	www.ncbi.nlm.nih.gov/pubmed/20231535	Novel associations of multiple genetic loci with plasma levels of factor VII, factor VIII, and von Willebrand factor: The CHARGE (Cohorts for Heart and Aging Research in Genome Epidemiology) Consortium.	Factor VII levels	15,422 European ancestry individuals	Up to 7,604 European ancestry individuals	Affymetrix, Illumina [2734954] (imputed)	2	factor VII measurement	http://www.ebi.ac.uk/efo/EFO_0004619	GCST000625	Genome-wide genotyping array							N	0
20231535	2016-04-01	Smith NL	2010-03-15	Circulation	www.ncbi.nlm.nih.gov/pubmed/20231535	Novel associations of multiple genetic loci with plasma levels of factor VII, factor VIII, and von Willebrand factor: The CHARGE (Cohorts for Heart and Aging Research in Genome Epidemiology) Consortium.	vWF levels	17,596 European ancestry individuals	Up to 7,604 European ancestry individuals	Affymetrix, Illumina [2742821] (imputed)	4	von Willebrand factor measurement	http://www.ebi.ac.uk/efo/EFO_0004629	GCST000627	Genome-wide genotyping array							N	0
20235792	2010-03-29	Uhl GR	2010-03-01	Pharmacogenomics	www.ncbi.nlm.nih.gov/pubmed/20235792	Genome-wide association for smoking cessation success: participants in the Patch in Practice trial of nicotine replacement.	Smoking cessation	108 Abstinent individuals , 216 Non-abstinent individuals		Affymetrix [NR]	0	smoking cessation	http://www.ebi.ac.uk/efo/EFO_0004319	GCST000616	Genome-wide genotyping array							N	0
20237162	2010-04-08	Bozaoglu K	2010-03-17	J Clin Endocrinol Metab	www.ncbi.nlm.nih.gov/pubmed/20237162	Chemerin, a novel adipokine in the regulation of angiogenesis.	Chemerin levels	858 Mexican American family members and individuals		Illumina [542944]	7	chemerin measurement	http://www.ebi.ac.uk/efo/EFO_0004573	GCST000628	Genome-wide genotyping array							N	0
20303062	2010-04-02	Medland SE	2010-03-18	Am J Hum Genet	www.ncbi.nlm.nih.gov/pubmed/20303062	A variant in LIN28B is associated with 2D:4D finger-length ratio, a putative retrospective biomarker of prenatal testosterone exposure.	Digit length ratio	2,889 European ancestry children and adolescents	3,659 European ancestry children	Illumina [310613]	1	digit length ratio	http://www.ebi.ac.uk/efo/EFO_0004841	GCST000630	Genome-wide genotyping array							N	0
20303064	2010-04-12	Houlihan LM	2010-03-18	Am J Hum Genet	www.ncbi.nlm.nih.gov/pubmed/20303064	Common variants of large effect in F12, KNG1, and HRG are associated with activated partial thromboplastin time.	Activated partial thromboplastin time	1,431 European ancestry individuals		Illumina [542050]	3	partial thromboplastin time	http://www.ebi.ac.uk/efo/EFO_0004310	GCST000631	Genome-wide genotyping array							N	0
20304703	2010-03-29	Li Y	2010-03-19	Lancet Oncol	www.ncbi.nlm.nih.gov/pubmed/20304703	Genetic variants and risk of lung cancer in never smokers: a genome-wide association study.	Lung cancer	364 European ancestry cases, 364 European ancestry controls, 13 cases, 13 controls	446 European ancestry cases, 853 European ancestry controls, 65 cases, 154 controls	Illumina [331918]	1	lung carcinoma	http://www.ebi.ac.uk/efo/EFO_0001071	GCST000633	Genome-wide genotyping array							N	0
20304771	2010-04-12	Newman AB	2010-03-18	J Gerontol A Biol Sci Med Sci	www.ncbi.nlm.nih.gov/pubmed/20304771	A meta-analysis of four genome-wide association studies of survival to age 90 years or older: the Cohorts for Heart and Aging Research in Genomic Epidemiology Consortium.	Longevity	1,836 European ancestry long-lived individuals, 1,955 European ancestry controls	2,594 European ancestry long-lived individuals, 3,431 European ancestry controls	Affymetrix, Illumina [2287520] (imputed)	1	longevity	http://www.ebi.ac.uk/efo/EFO_0004300	GCST000632	Genome-wide genotyping array							N	0
20305777	2010-04-02	Nakajima M	2010-03-18	PLoS One	www.ncbi.nlm.nih.gov/pubmed/20305777	New sequence variants in HLA class II/III region associated with susceptibility to knee osteoarthritis identified by genome-wide association study.	Knee osteoarthritis	899 Japanese ancestry cases, 3,396 Japanese ancestry controls	167 Japanese ancestry cases, 347 Japanese ancestry controls, 813 European ancestry cases, 1,071 European ancestry controls,	Illumina [459393]	1	osteoarthritis, knee	http://www.ebi.ac.uk/efo/EFO_0004616	GCST000629	Genome-wide genotyping array							N	0
20306291	2010-04-12	Davis OS	2010-03-21	Behav Genet	www.ncbi.nlm.nih.gov/pubmed/20306291	A three-stage genome-wide association study of general cognitive ability: hunting the small effects.	Cognitive ability	860 European ancestry children	2,619 European ancestry children	Affymetrix [358948]	0	intelligence	http://www.ebi.ac.uk/efo/EFO_0004337	GCST000634	Genome-wide genotyping array							N	0
20308991	2013-10-18	Kim S	2010-03-23	Mol Psychiatry	www.ncbi.nlm.nih.gov/pubmed/20308991	Integrative genome-wide association analysis of cytoarchitectural abnormalities in the prefrontal cortex of psychiatric disorders.	Brain cytoarchitecture	14 European ancestry bipolar cases, 15 European ancestry depression cases, 13 European ancestry schizophrenia cases, 14 European ancestry controls		Affymetrix [309531]	2	prefrontal cortex cytoarchtiectural measurement	http://www.ebi.ac.uk/efo/EFO_0006913	GCST000636	Genome-wide genotyping array							N	0
20332263	2010-04-12	Azzato EM	2010-03-23	Cancer Epidemiol Biomarkers Prev	www.ncbi.nlm.nih.gov/pubmed/20332263	A genome-wide association study of prognosis in breast cancer.	Breast cancer (prognosis)	1,145 female individuals	4,335 European ancestry female individuals	Illumina [528252]	0	breast carcinoma	http://www.ebi.ac.uk/efo/EFO_0000305	GCST000637	Genome-wide genotyping array							N	0
20339536	2010-04-14	Barber MJ	2010-03-22	PLoS One	www.ncbi.nlm.nih.gov/pubmed/20339536	Genome-wide association of lipid-lowering response to statins in combined study populations.	Response to statin therapy	3,928 European ancestry individuals		Illumina [~ 2500000] (imputed)	36	response to statin	http://purl.obolibrary.org/obo/GO_0036273	GCST000635	Genome-wide genotyping array							N	0
20348956	2010-04-14	Kiemeney LA	2010-03-28	Nat Genet	www.ncbi.nlm.nih.gov/pubmed/20348956	A sequence variant at 4p16.3 confers susceptibility to urinary bladder cancer.	Urinary bladder cancer	1,889 European ancestry cases, 39,310 European ancestry controls	2,850 European ancestry cases, 6,239 European ancestry controls	Illumina [304703]	3	urinary bladder carcinoma	http://purl.obolibrary.org/obo/MONDO_0004986	GCST000639	Genome-wide genotyping array							N	0
20350937	2013-11-03	Takahashi M	2010-03-29	Hum Mol Genet	www.ncbi.nlm.nih.gov/pubmed/20350937	The FOXE1 locus is a major genetic determinant for radiation-related thyroid carcinoma in Chernobyl.	Thyroid cancer (Papillary, radiation-related)	401 European ancestry cases, 620 European ancestry controls	259 cases, 648 controls	Illumina [506840]	1	thyroid carcinoma	http://www.ebi.ac.uk/efo/EFO_0002892	GCST000640	Genome-wide genotyping array							N	0
20351715	2010-04-15	Liu Y	2010-03-30	Mol Psychiatry	www.ncbi.nlm.nih.gov/pubmed/20351715	Meta-analysis of genome-wide association data of bipolar disorder and major depressive disorder.	Bipolar disorder or major depressive disorder	4,387 European and unknown ancestry bipolar disorder cases, 1,695 major depressive disorder cases, 7,970 European and unknown ancestry controls		Affymetrix, Perlegen [1472580] (imputed)	9	unipolar depression, bipolar disorder	http://www.ebi.ac.uk/efo/EFO_0003761, http://www.ebi.ac.uk/efo/EFO_0000289	GCST000641	Genome-wide genotyping array							N	0
20351715	2019-01-10	Liu Y	2010-03-30	Mol Psychiatry	www.ncbi.nlm.nih.gov/pubmed/20351715	Meta-analysis of genome-wide association data of bipolar disorder and major depressive disorder.	Bipolar disorder	4,387 European and unknown ancestry cases, 6,209 European and unknown ancestry controls		Affymetrix [1769948] (imputed)	21	bipolar disorder	http://www.ebi.ac.uk/efo/EFO_0000289	GCST006865	Genome-wide genotyping array							N	0
20351715	2018-11-14	Liu Y	2010-03-30	Mol Psychiatry	www.ncbi.nlm.nih.gov/pubmed/20351715	Meta-analysis of genome-wide association data of bipolar disorder and major depressive disorder.	Major depressive disorder	1,695 cases, 1,761 controls		Perlegen [1893617] (imputed)	3	unipolar depression	http://www.ebi.ac.uk/efo/EFO_0003761	GCST006582	Genome-wide genotyping array							N	0
20360315	2010-05-03	Uher R	2010-04-01	Am J Psychiatry	www.ncbi.nlm.nih.gov/pubmed/20360315	Genome-wide pharmacogenetics of antidepressant response in the GENDEP project.	Response to antidepressants	706 European ancestry individuals		Illumina [539391]	8	response to antidepressant	http://purl.obolibrary.org/obo/GO_0036276	GCST000643	Genome-wide genotyping array							N	0
20360844	2010-04-13	Arking DE	2010-03-25	PLoS One	www.ncbi.nlm.nih.gov/pubmed/20360844	Genome-wide association study identifies GPC5 as a novel genetic locus protective against sudden cardiac arrest.	Sudden cardiac arrest	424 European ancestry cases, 226 European ancestry controls	521 cases and 19,090 controls of Black and European ancestry	Affymetrix [1966233] (imputed)	0	sudden cardiac arrest	http://www.ebi.ac.uk/efo/EFO_0004278	GCST000638	Genome-wide genotyping array							N	0
20363506	2010-05-03	Meguro A	2010-04-02	Ophthalmology	www.ncbi.nlm.nih.gov/pubmed/20363506	Genome-wide association study of normal tension glaucoma: common variants in SRBD1 and ELOVL5 contribute to disease susceptibility.	Glaucoma	305 Japanese ancestry cases, 355 Japanese ancestry controls		Affymetrix [325947]	2	glaucoma	http://www.ebi.ac.uk/efo/EFO_0000516	GCST000645	Genome-wide genotyping array							N	0
20364137	2010-05-10	Yasuno K	2010-04-04	Nat Genet	www.ncbi.nlm.nih.gov/pubmed/20364137	Genome-wide association study of intracranial aneurysm identifies three new risk loci.	Intracranial aneurysm	2,780 European ancestry cases, 12,515 European ancestry controls	3,111 Japanese ancestry cases, 1,666 Japanese ancestry controls	Illumina [831534] (imputed)	6	brain aneurysm	http://www.ebi.ac.uk/efo/EFO_0003870	GCST000646	Genome-wide genotyping array							N	0
20370913	2010-04-27	Ma L	2010-04-06	BMC Med Genet	www.ncbi.nlm.nih.gov/pubmed/20370913	Genome-wide association analysis of total cholesterol and high-density lipoprotein cholesterol levels using the Framingham heart study data.	Cholesterol	6,078 individuals	1,231 European ancestry individuals	NR [432096]	0	total cholesterol measurement	http://www.ebi.ac.uk/efo/EFO_0004574	GCST000647	Genome-wide genotyping array							N	0
20372150	2010-04-27	Freathy RM	2010-04-06	Nat Genet	www.ncbi.nlm.nih.gov/pubmed/20372150	Variants in ADCY5 and near CCNL1 are associated with fetal growth and birth weight.	Birth weight	10,623 European ancestry individuals	27,591 European ancestry individuals, 1,415 Filipino ancestry individuals, 746 North African ancestry individuals, 333 Turkish ancestry individuals	Affymetrix, Illumina [~ 2400000] (imputed)	2	birth weight	http://www.ebi.ac.uk/efo/EFO_0004344	GCST000648	Genome-wide genotyping array							N	0
20383145	2010-05-05	Chambers JC	2010-04-11	Nat Genet	www.ncbi.nlm.nih.gov/pubmed/20383145	Genetic loci influencing kidney function and chronic kidney disease.	Creatinine levels	23,812 European ancestry individuals	16,626 European ancestry individuals	Affymetrix, Illumina, Perlegen [~ 2600000] (imputed)	5	creatinine measurement	http://www.ebi.ac.uk/efo/EFO_0004518	GCST000651	Genome-wide genotyping array							N	0
20383146	2010-05-05	Kottgen A	2010-04-11	Nat Genet	www.ncbi.nlm.nih.gov/pubmed/20383146	New loci associated with kidney function and chronic kidney disease.	Chronic kidney disease	Up to 67,093 European ancestry individuals	Up to 22,982 European ancestry individuals	Affymetrix, Illumina [~ 2500000] (imputed)	28	creatinine measurement, cystatin C measurement, chronic kidney disease	http://www.ebi.ac.uk/efo/EFO_0004518, http://www.ebi.ac.uk/efo/EFO_0004617, http://www.ebi.ac.uk/efo/EFO_0003884	GCST000649	Genome-wide genotyping array							N	0
20383147	2010-05-03	Radstake TR	2010-04-11	Nat Genet	www.ncbi.nlm.nih.gov/pubmed/20383147	Genome-wide association study of systemic sclerosis identifies CD247 as a new susceptibility locus.	Systemic sclerosis	2,296 European ancestry cases, 5,171 European ancestry controls	2,753 European ancestry cases, 4,569 European ancestry controls	Illumina [279621]	4	systemic scleroderma	http://www.ebi.ac.uk/efo/EFO_0000717	GCST000650	Genome-wide genotyping array							N	0
20385819	2014-07-01	Chen W	2010-04-12	Proc Natl Acad Sci U S A	www.ncbi.nlm.nih.gov/pubmed/20385819	Genetic variants near TIMP3 and high-density lipoprotein-associated loci influence susceptibility to age-related macular degeneration.	Age-related macular degeneration	2,157 European ancestry cases, 1,150 European ancestry controls	7,892 European ancestry cases, 5,998 European ancestry controls, 678 Japanese ancestry cases, 336 Japanese ancestry controls	Illumina [~ 2500000] (imputed)	8	age-related macular degeneration	http://www.ebi.ac.uk/efo/EFO_0001365	GCST000652	Genome-wide genotyping array							N	0
20385826	2010-05-06	Neale BM	2010-04-12	Proc Natl Acad Sci U S A	www.ncbi.nlm.nih.gov/pubmed/20385826	Genome-wide association study of advanced age-related macular degeneration identifies a role of the hepatic lipase gene (LIPC).	Age-related macular degeneration	979 cases, 1,709 controls	868 European ancestry cases, 410 European ancestry controls, 4,921 cases, 3,824 controls	Affymetrix [632932]	11	age-related macular degeneration	http://www.ebi.ac.uk/efo/EFO_0001365	GCST000653	Genome-wide genotyping array							N	0
20386566	2010-05-07	Lee MT	2010-04-13	Mol Psychiatry	www.ncbi.nlm.nih.gov/pubmed/20386566	Genome-wide association study of bipolar I disorder in the Han Chinese population.	Bipolar I disorder	1,000 Han Chinese ancestry cases, 1,000 Han Chinese ancestry controls	409 Han Chinese ancestry cases, 1,000 Han Chinese ancestry controls	Illumina [516919]	2	bipolar disorder	http://www.ebi.ac.uk/efo/EFO_0000289	GCST000654	Genome-wide genotyping array							N	0
20395239	2010-05-18	Macgregor S	2010-04-15	Hum Mol Genet	www.ncbi.nlm.nih.gov/pubmed/20395239	Genome-wide association identifies ATOH7 as a major gene determining human optic disc size.	Optic nerve measurement (cup area)	1,368 European ancestry twins from 666 families	848 European ancestry twins from 531 families	Illumina [~ 2740000] (imputed)	9	optic disc size measurement	http://www.ebi.ac.uk/efo/EFO_0004832	GCST000659	Genome-wide genotyping array							N	0
20395239	2010-05-18	Macgregor S	2010-04-15	Hum Mol Genet	www.ncbi.nlm.nih.gov/pubmed/20395239	Genome-wide association identifies ATOH7 as a major gene determining human optic disc size.	Optic nerve measurement (rim area)	1,368 European ancestry twins from 666 families	848 European ancestry twins from 531 families	Illumina [~ 2740000] (imputed)	6	optic disc size measurement	http://www.ebi.ac.uk/efo/EFO_0004832	GCST000658	Genome-wide genotyping array							N	0
20395239	2010-05-18	Macgregor S	2010-04-15	Hum Mol Genet	www.ncbi.nlm.nih.gov/pubmed/20395239	Genome-wide association identifies ATOH7 as a major gene determining human optic disc size.	Optic nerve measurement (disc area)	1,368 European ancestry twins from 666 families	848 European ancestry twins from 531 families	Illumina [~ 2740000] (imputed)	7	optic disc size measurement	http://www.ebi.ac.uk/efo/EFO_0004832	GCST000657	Genome-wide genotyping array							N	0
20395239	2014-07-09	Macgregor S	2010-04-15	Hum Mol Genet	www.ncbi.nlm.nih.gov/pubmed/20395239	Genome-wide association identifies ATOH7 as a major gene determining human optic disc size.	Optic nerve measurement (cup-to-disc ratio)	1,368 European ancestry twins from 666 families	848 European ancestry twins from 531 families	Illumina [~ 2740000] (imputed)	4	optic disc size measurement	http://www.ebi.ac.uk/efo/EFO_0004832	GCST000655	Genome-wide genotyping array							N	0
20397748	2010-05-11	Liu JZ	2010-04-01	Twin Res Hum Genet	www.ncbi.nlm.nih.gov/pubmed/20397748	Genome-wide association study of height and body mass index in Australian twin families.	Body mass index	11,536 European ancestry individuals		Illumina [559712] (imputed)	2	body mass index	http://www.ebi.ac.uk/efo/EFO_0004340	GCST000642	Genome-wide genotyping array							N	0
20397748	2010-05-11	Liu JZ	2010-04-01	Twin Res Hum Genet	www.ncbi.nlm.nih.gov/pubmed/20397748	Genome-wide association study of height and body mass index in Australian twin families.	Height	11,536 European ancestry individuals		Illumina [559712] (imputed)	8	body height	http://www.ebi.ac.uk/efo/EFO_0004339	GCST000644	Genome-wide genotyping array							N	0
20400458	2010-05-12	Kang SJ	2010-04-16	Hum Mol Genet	www.ncbi.nlm.nih.gov/pubmed/20400458	Genome-wide association of anthropometric traits in African- and African-derived populations.	Anthropometric traits	743 African American individuals, 1,188 Nigerian ancestry individuals	704 African American individuals from 306 families, 3,471 African American and Afro-Caribbean individuals	Affymetrix [up to 2900000] (imputed)	0	anthropometric measurement	http://www.ebi.ac.uk/efo/EFO_0004302	GCST000660	Genome-wide genotyping array							N	0
20400778	2010-05-23	Morrison AC	2010-04-17	Circ Cardiovasc Genet	www.ncbi.nlm.nih.gov/pubmed/20400778	Genomic variation associated with mortality among adults of European and African ancestry with heart failure: the cohorts for heart and aging research in genomic epidemiology consortium.	Mortality in heart failure	1,645 European ancestry cases, 881 European ancestry controls, 281 African ancestry cases, 185 African ancestry controls		Affymetrix [up to 2366858] (imputed)	11	mortality	http://www.ebi.ac.uk/efo/EFO_0004352	GCST000661	Genome-wide genotyping array					heart failure	http://www.ebi.ac.uk/efo/EFO_0003144	N	0
20410501	2010-05-18	Jin Y	2010-04-21	N Engl J Med	www.ncbi.nlm.nih.gov/pubmed/20410501	Variant of TYR and autoimmunity susceptibility loci in generalized vitiligo.	Vitiligo	1,392 European ancestry cases, 2,629 European ancestry controls	647 European ancestry cases, 1,056 European ancestry controls, 183 European ancestry trios, 1,383 European ancestry individuals from 332 families	Illumina [520460]	10	Vitiligo	http://www.ebi.ac.uk/efo/EFO_0004208	GCST000662	Genome-wide genotyping array							N	0
20418485	2010-05-23	Ahn J	2010-04-23	Hum Mol Genet	www.ncbi.nlm.nih.gov/pubmed/20418485	Genome-wide association study of circulating vitamin D levels.	Vitamin D levels	4,501 European ancestry individuals	2,221 European ancestry individuals	Affymetrix, Illumina [593253] (imputed)	3	vitamin D measurement	http://www.ebi.ac.uk/efo/EFO_0004631	GCST000664	Genome-wide genotyping array							N	0
20418489	2010-05-23	Qi L	2010-04-23	Hum Mol Genet	www.ncbi.nlm.nih.gov/pubmed/20418489	Genetic variants at 2q24 are associated with susceptibility to type 2 diabetes.	Type 2 diabetes	2,591 European ancestry cases, 3,052 European ancestry controls	10,870 European ancestry cases, 73,735 European ancestry controls	Affymetrix [683509]	1	type 2 diabetes mellitus	http://purl.obolibrary.org/obo/MONDO_0005148	GCST000665	Genome-wide genotyping array							N	0
20418888	2010-05-24	Thorgeirsson TE	2010-04-25	Nat Genet	www.ncbi.nlm.nih.gov/pubmed/20418888	Sequence variants at CHRNB3-CHRNA6 and CYP2A6 affect smoking behavior.	Smoking behavior	31,266 European ancestry individuals	54,731 European ancestry individuals	Affymetrix, Illumina [~ 2500000] (imputed)	5	smoking behavior	http://www.ebi.ac.uk/efo/EFO_0004318	GCST000667	Genome-wide genotyping array							N	0
20418889	2010-05-24	Liu JZ	2010-04-25	Nat Genet	www.ncbi.nlm.nih.gov/pubmed/20418889	Meta-analysis and imputation refines the association of 15q25 with smoking quantity.	Smoking behavior	41,150 European ancestry individuals	120,516 European ancestry individuals	Affymetrix, Illumina [NR] (imputed)	1	smoking behavior	http://www.ebi.ac.uk/efo/EFO_0004318	GCST000668	Genome-wide genotyping array							N	0
20418890	2010-05-24	Tobacco and Genetics Consortium	2010-04-25	Nat Genet	www.ncbi.nlm.nih.gov/pubmed/20418890	Genome-wide meta-analyses identify multiple loci associated with smoking behavior.	Smoking behavior	Up to 74,035 European ancestry individuals	Up to 68,988 participants	Affymetrix, Illumina, Perlegen [~ 2500000] (imputed)	5	smoking behavior	http://www.ebi.ac.uk/efo/EFO_0004318	GCST000666	Genome-wide genotyping array							N	0
20421487	2010-05-26	Hodgkinson CA	2010-04-26	Proc Natl Acad Sci U S A	www.ncbi.nlm.nih.gov/pubmed/20421487	Genome-wide association identifies candidate genes that influence the human electroencephalogram.	Electroencephalogram traits	322 Plains American Indian ancestry individuals	185 European ancestry individuals	Illumina [405281]	0	electroencephalogram measurement	http://www.ebi.ac.uk/efo/EFO_0004357	GCST000670	Genome-wide genotyping array							N	0
20421499	2010-05-25	Levy D	2010-04-26	Proc Natl Acad Sci U S A	www.ncbi.nlm.nih.gov/pubmed/20421499	Genome-wide association identifies OBFC1 as a locus involved in human leukocyte telomere biology.	Telomere length	3,417 European ancestry individuals	1,893 African American and European ancestry individuals, 2,876 European ancestry individuals	Affymetrix, Illumina [~ 2500000] (imputed)	4	telomere length	http://www.ebi.ac.uk/efo/EFO_0004505	GCST000669	Genome-wide genotyping array							N	0
20421936	2014-06-26	Scherag A	2010-04-22	PLoS Genet	www.ncbi.nlm.nih.gov/pubmed/20421936	Two new Loci for body-weight regulation identified in a joint analysis of genome-wide association studies for early-onset extreme obesity in French and german study groups.	Obesity (early onset extreme)	1,138 European ancestry cases, 1,120 European ancestry normal or lean controls	1,181 European ancestry cases, 1,960 European ancestry normal or lean controls, 981 European ancestry cases and 1,430 European ancestry controls from 715 families	Affymetrix, Illumina [1596878] (imputed)	5	obesity	http://www.ebi.ac.uk/efo/EFO_0001073	GCST000663	Genome-wide genotyping array							N	0
20436469	2010-05-26	Beaty TH	2010-05-02	Nat Genet	www.ncbi.nlm.nih.gov/pubmed/20436469	A genome-wide association study of cleft lip with and without cleft palate identifies risk variants near MAFB and ABCA4.	Cleft lip	825 European ancestry trios, 1,038 Asian ancestry trios	2,194 Asian ancestry family members, 322 South Asian ancestry family members, 3,830 European ancestry family members, 1,769 South and Central American ancestry family members	Illumina [589945]	2	cleft lip	http://www.ebi.ac.uk/efo/EFO_0003959	GCST000673	Genome-wide genotyping array							N	0
20436471	2010-05-31	Albagha OM	2010-05-02	Nat Genet	www.ncbi.nlm.nih.gov/pubmed/20436471	Genome-wide association study identifies variants at CSF1, OPTN and TNFRSF11A as genetic risk factors for Paget's disease of bone.	Paget's disease	692 European ancestry cases, 1,001 European ancestry controls	256 European ancestry cases, 488 European ancestry controls	Illumina [294663]	4	osteitis deformans	http://www.ebi.ac.uk/efo/EFO_0004261	GCST000672	Genome-wide genotyping array							N	0
20442857	2010-05-26	Suchindran S	2010-04-29	PLoS Genet	www.ncbi.nlm.nih.gov/pubmed/20442857	Genome-wide association study of Lp-PLA(2) activity and mass in the Framingham Heart Study.	Lipoprotein-associated phospholipase A2 activity and mass	6,668 European ancestry individuals		Affymetrix [360811]	5	lipoprotein-associated phospholipase A(2) measurement	http://www.ebi.ac.uk/efo/EFO_0004746	GCST000671	Genome-wide genotyping array							N	0
20445134	2010-06-02	Smith NL	2010-05-05	Circ Cardiovasc Genet	www.ncbi.nlm.nih.gov/pubmed/20445134	Association of genome-wide variation with the risk of incident heart failure in adults of European and African ancestry: a prospective meta-analysis from the cohorts for heart and aging research in genomic epidemiology (CHARGE) consortium.	Heart failure	20,926 European ancestry individuals, 2,895 African ancestry individuals		Affymetrix, Illumina [2478304] (imputed)	16	heart failure	http://www.ebi.ac.uk/efo/EFO_0003144	GCST000675	Genome-wide genotyping array							N	0
20451256	2010-06-02	Djurovic S	2010-05-05	J Affect Disord	www.ncbi.nlm.nih.gov/pubmed/20451256	A genome-wide association study of bipolar disorder in Norwegian individuals, followed by replication in Icelandic sample.	Bipolar disorder	194 European ancestry bipolar cases, 230 European ancestry schizophrenic cases, 336 European ancestry controls	435 European ancestry bipolar cases, 10,258 European ancestry controls	Affymetrix [up to 620390]	0	bipolar disorder	http://www.ebi.ac.uk/efo/EFO_0000289	GCST000674	Genome-wide genotyping array							N	0
20452100	2010-06-08	Kramer PL	2010-05-06	Neurobiol Aging	www.ncbi.nlm.nih.gov/pubmed/20452100	Alzheimer disease pathology in cognitively healthy elderly: a genome-wide study.	Alzheimer's disease	185 European ancestry low NFT individuals, 114 European ancestry high NFT individuals		Illumina [292175]	2	Alzheimer disease	http://purl.obolibrary.org/obo/MONDO_0004975	GCST000676	Genome-wide genotyping array							N	0
20453838	2010-06-02	Turnbull C	2010-05-09	Nat Genet	www.ncbi.nlm.nih.gov/pubmed/20453838	Genome-wide association study identifies five new breast cancer susceptibility loci.	Breast cancer	3,659 European ancestry cases, 4,897 European ancestry controls	12,576 European ancestry cases, 12,223 European ancestry controls	Illumina [582886]	13	breast carcinoma	http://www.ebi.ac.uk/efo/EFO_0000305	GCST000678	Genome-wide genotyping array							N	0
20453840	2010-06-08	Sanna S	2010-05-09	Nat Genet	www.ncbi.nlm.nih.gov/pubmed/20453840	Variants within the immunoregulatory CBLB gene are associated with multiple sclerosis.	Multiple sclerosis	882 Sardinian cases, 872 Sardinian controls	1,775 Sardinian cases, 2,005 Sardinian controls	Affymetrix [6607266] (imputed)	2	multiple sclerosis	http://purl.obolibrary.org/obo/MONDO_0005301	GCST000680	Genome-wide genotyping array							N	0
20453841	2010-06-13	Kochi Y	2010-05-09	Nat Genet	www.ncbi.nlm.nih.gov/pubmed/20453841	A regulatory variant in CCR6 is associated with rheumatoid arthritis susceptibility.	Rheumatoid arthritis	2,303 Japanese ancestry cases, 3,380 Japanese ancestry controls	4,768 Japanese ancestry cases, 17,359 Japanese ancestry controls	Illumina [393217]	4	rheumatoid arthritis	http://www.ebi.ac.uk/efo/EFO_0000685	GCST000677	Genome-wide genotyping array							N	0
20453842	2010-06-13	Stahl EA	2010-05-09	Nat Genet	www.ncbi.nlm.nih.gov/pubmed/20453842	Genome-wide association study meta-analysis identifies seven new rheumatoid arthritis risk loci.	Rheumatoid arthritis	5,539 European ancestry cases, 20,169 European ancestry controls	6,768 European ancestry cases, 8,806 European ancestry controls	Affymetrix, Illumina [~ 2716259] (imputed)	29	rheumatoid arthritis	http://www.ebi.ac.uk/efo/EFO_0000685	GCST000679	Genome-wide genotyping array							Y	1
20460270	2010-06-09	Garcia-Barcelo MM	2010-05-11	Hum Mol Genet	www.ncbi.nlm.nih.gov/pubmed/20460270	Genome-wide association study identifies a susceptibility locus for biliary atresia on 10q24.2.	Biliary atresia	281 Chinese ancestry cases, 481 Chinese ancestry controls	124 Chinese ancestry cases, 90 Chinese ancestry controls	Affymetrix [289118]	3	Biliary atresia	http://www.orpha.net/ORDO/Orphanet_30391	GCST000681	Genome-wide genotyping array							N	0
20460622	2010-06-14	Seshadri S	2010-05-12	JAMA	www.ncbi.nlm.nih.gov/pubmed/20460622	Genome-wide analysis of genetic loci associated with Alzheimer disease.	Alzheimer's disease	973 incident AD cases, 2,033 prevalent AD cases, 22,604 controls of European and Hispanic ancestry	6,505 European ancestry cases, 13,532 European ancestry controls	Affymetrix, Illumina [~ 2500000] (imputed)	1	Alzheimer disease	http://purl.obolibrary.org/obo/MONDO_0004975	GCST000682	Genome-wide genotyping array							N	0
20463552	2010-06-14	Wu C	2010-06-01	Pharmacogenet Genomics	www.ncbi.nlm.nih.gov/pubmed/20463552	Genome-wide examination of genetic variants associated with response to platinum-based chemotherapy in patients with small-cell lung cancer.	Response to platinum-based chemotherapy in small-cell lung cancer	245 Han Chinese ancestry cases	183 Han Chinese ancestry cases	Affymetrix [265996]	0	response to platinum based chemotherapy	http://www.ebi.ac.uk/efo/EFO_0004647	GCST000688	Genome-wide genotyping array							N	0
20463881	2010-06-14	Liu F	2010-05-16	PLoS Genet	www.ncbi.nlm.nih.gov/pubmed/20463881	Digital quantification of human eye color highlights genetic association of three new loci.	Eye color traits	5,951 European ancestry individuals	3,543 European ancestry individuals	Illumina [2543887] (imputed)	3	eye color	http://www.ebi.ac.uk/efo/EFO_0003949	GCST000685	Genome-wide genotyping array							N	0
20484958	2010-06-14	Diergaarde B	2010-05-17	Pancreatology	www.ncbi.nlm.nih.gov/pubmed/20484958	Pooling-based genome-wide association study implicates gamma-glutamyltransferase 1 (GGT1) gene in pancreatic carcinogenesis.	Pancreatic cancer	97 European ancestry cases, 93 European ancestry controls	63 European ancestry cases, 79 European ancestry controls	Affymetrix [> 900000]	0	pancreatic carcinoma	http://www.ebi.ac.uk/efo/EFO_0002618	GCST000686	Genome-wide genotyping array							N	0
20485516	2010-06-14	Lu Y	2010-05-13	PLoS Genet	www.ncbi.nlm.nih.gov/pubmed/20485516	Common genetic variants near the Brittle Cornea Syndrome locus ZNF469 influence the blinding disease risk factor central corneal thickness.	Central corneal thickness	3,473 European ancestry twins in 1,905 families, 301 European ancestry thin CCT cases, 301 European ancestry thick CCT controls		Illumina [~ 2400000]	2	eye measurement	http://www.ebi.ac.uk/efo/EFO_0004731	GCST000683	Genome-wide genotyping array							N	0
20487506	2010-07-04	Joubert BR	2010-03-01	Genome Med	www.ncbi.nlm.nih.gov/pubmed/20487506	A whole genome association study of mother-to-child transmission of HIV in Malawi.	HIV (mother-to-child transmission)	100 Malawian ancestry infant cases, 126 Malawian ancestry infant controls		Illumina [586681]	0	HIV mother to child transmission	http://www.ebi.ac.uk/efo/EFO_0004595	GCST000613	Genome-wide genotyping array							N	0
20512145	2010-06-14	Bei JX	2010-05-30	Nat Genet	www.ncbi.nlm.nih.gov/pubmed/20512145	A genome-wide association study of nasopharyngeal carcinoma identifies three new susceptibility loci.	Nasopharyngeal carcinoma	1,583 Chinese ancestry cases, 1,894 Chinese ancestry controls	3,507 Chinese ancestry cases, 3,063 Chinese ancestry controls, 284 Chinese ancestry trios	Illumina [464328]	7	nasopharyngeal neoplasm	http://www.ebi.ac.uk/efo/EFO_0004252	GCST000687	Genome-wide genotyping array							N	0
20516156	2010-06-21	Lewis CM	2010-06-01	Am J Psychiatry	www.ncbi.nlm.nih.gov/pubmed/20516156	Genome-wide association study of major recurrent depression in the U.K. population.	Major depressive disorder	1,636 European ancestry cases, 1,594 European ancestry controls	1,418 European ancestry cases, 1,918 European ancestry controls	Illumina [471747]	4	unipolar depression	http://www.ebi.ac.uk/efo/EFO_0003761	GCST000689	Genome-wide genotyping array							N	0
20520587	2010-06-18	Nielsen DA	2010-06-01	Psychiatr Genet	www.ncbi.nlm.nih.gov/pubmed/20520587	Genome-wide association study identifies genes that may contribute to risk for developing heroin addiction.	Heroin addiction	200 European ancestry cases, 150 European ancestry controls, 125 African American cases, 100 African American controls		Affymetrix [up to 113174]	0	heroin dependence	http://www.ebi.ac.uk/efo/EFO_0004240	GCST000690	Genome-wide genotyping array							N	0
20522523	2010-06-22	Kasperaviciute D	2010-06-03	Brain	www.ncbi.nlm.nih.gov/pubmed/20522523	Common genetic variation and susceptibility to partial epilepsies: a genome-wide association study.	Partial epilepsies	Up to 3,445 European ancestry cases, 6,935 European ancestry controls		Illumina [528745]	6	partial epilepsy	http://www.ebi.ac.uk/efo/EFO_0004263	GCST000691	Genome-wide genotyping array							N	0
20526338	2010-06-22	Johnson AD	2010-06-06	Nat Genet	www.ncbi.nlm.nih.gov/pubmed/20526338	Genome-wide meta-analyses identifies seven loci associated with platelet aggregation in response to agonists.	Platelet aggregation	Up to 3,991 European ancestry individuals	Up to 840 African American individuals	Affymetrix, Illumina [~ 2330000] (imputed)	15	platelet aggregation	http://purl.obolibrary.org/obo/GO_0070527	GCST000693	Genome-wide genotyping array							N	0
20526339	2010-06-22	Quan C	2010-06-06	Nat Genet	www.ncbi.nlm.nih.gov/pubmed/20526339	Genome-wide association study for vitiligo identifies susceptibility loci at 6q27 and the MHC.	Vitiligo	1,117 Han Chinese ancestry cases, 1,429 Han Chinese ancestry controls	6,623 East Asian ancestry cases, 10,740 East Asian ancestry controls	Illumina [493909]	4	Vitiligo	http://www.ebi.ac.uk/efo/EFO_0004208	GCST000692	Genome-wide genotyping array							N	0
20528957	2010-06-23	Oedegaard KJ	2010-06-07	Genes Brain Behav	www.ncbi.nlm.nih.gov/pubmed/20528957	A genome-wide association study of bipolar disorder and comorbid migraine.	Migraine in psychiatric disorder	56 European ancestry bipolar disorder cases, 699 European ancestry bipolar disorder controls	131 European ancestry attention deficit hyperactivity disorder cases, 324 European ancestry attention deficit hyperactivity disorder controls	Affymetrix [724067]	0	migraine disorder	http://purl.obolibrary.org/obo/MONDO_0005277	GCST000695	Genome-wide genotyping array					bipolar disorder	http://www.ebi.ac.uk/efo/EFO_0000289	N	0
20529992	2010-07-01	Teupser D	2010-06-07	Circ Cardiovasc Genet	www.ncbi.nlm.nih.gov/pubmed/20529992	Genetic regulation of serum phytosterol levels and risk of coronary artery disease.	Phytosterol levels	1,495 European ancestry individuals	2,917 European ancestry individuals	Affymetrix [374370]	3	phytosterol measurement	http://www.ebi.ac.uk/efo/EFO_0004862	GCST000694	Genome-wide genotyping array							N	0
20532800	2010-07-01	Bostrom MA	2010-06-08	Hum Genet	www.ncbi.nlm.nih.gov/pubmed/20532800	Candidate genes for non-diabetic ESRD in African Americans: a genome-wide association study using pooled DNA.	End-stage renal disease (non-diabetic)	464 African American cases, 478 African American controls	336 African American cases, 363 African American controls	Illumina [~ 550000]	1	chronic kidney disease	http://www.ebi.ac.uk/efo/EFO_0003884	GCST000696	Genome-wide genotyping array							N	0
20534544	2010-07-04	Beall CM	2010-06-22	Proc Natl Acad Sci U S A	www.ncbi.nlm.nih.gov/pubmed/20534544	Natural selection on EPAS1 (HIF2alpha) associated with low hemoglobin concentration in Tibetan highlanders.	Hemoglobin levels	35 Tibetan ancestry individuals	161 Tibetan ancestry individuals	Illumina [502722]	0	hemoglobin measurement	http://www.ebi.ac.uk/efo/EFO_0004509	GCST000704	Genome-wide genotyping array							N	0
20541252	2010-07-01	Wang TJ	2010-06-09	Lancet	www.ncbi.nlm.nih.gov/pubmed/20541252	Common genetic determinants of vitamin D insufficiency: a genome-wide association study.	Vitamin D insufficiency	16,125 European ancestry individuals	17,871 European ancestry individuals	Affymetrix, Illumina [up to 2548976] (imputed)	3	vitamin D deficiency	http://www.ebi.ac.uk/efo/EFO_0003762	GCST000697	Genome-wide genotyping array							N	0
20543847	2010-07-12	Turnbull C	2010-06-13	Nat Genet	www.ncbi.nlm.nih.gov/pubmed/20543847	Variants near DMRT1, TERT and ATF7IP are associated with testicular germ cell cancer.	Testicular germ cell cancer	979 European ancestry cases, 4,947 European ancestry controls	664 European ancestry cases, 3,456 European ancestry controls	Illumina [298782]	6	testicular carcinoma	http://www.ebi.ac.uk/efo/EFO_0005088	GCST000701	Genome-wide genotyping array							N	0
20548944	2010-07-04	Hsu YH	2010-06-10	PLoS Genet	www.ncbi.nlm.nih.gov/pubmed/20548944	An integration of genome-wide association study and gene expression profiling to prioritize the discovery of novel susceptibility Loci for osteoporosis-related traits.	Osteoporosis-related phenotypes	2,038 European ancestry female individuals, 1,531 European ancestry male individuals	5,595 European ancestry female individuals, 2,126 European ancestry male individuals	Affymetrix [433510]	7	osteoporosis	http://www.ebi.ac.uk/efo/EFO_0003882	GCST000698	Genome-wide genotyping array							N	0
20548946	2010-07-12	Ramdas WD	2010-06-10	PLoS Genet	www.ncbi.nlm.nih.gov/pubmed/20548946	A genome-wide association study of optic disc parameters.	Vertical cup-disc ratio	7,360 European ancestry individuals	4,455 European ancestry individuals	Affymetrix, Illumina [~ 2500000] (imputed)	9	optic disc size measurement	http://www.ebi.ac.uk/efo/EFO_0004832	GCST000700	Genome-wide genotyping array							N	0
20548946	2010-07-12	Ramdas WD	2010-06-10	PLoS Genet	www.ncbi.nlm.nih.gov/pubmed/20548946	A genome-wide association study of optic disc parameters.	Optic disc parameters	7,360 European ancestry individuals	4,455 European ancestry individuals	Affymetrix, Illumina [~ 2500000] (imputed)	3	optic disc size measurement	http://www.ebi.ac.uk/efo/EFO_0004832	GCST000699	Genome-wide genotyping array							N	0
20558539	2010-07-30	Kestenbaum B	2010-06-17	J Am Soc Nephrol	www.ncbi.nlm.nih.gov/pubmed/20558539	Common genetic variants associate with serum phosphorus concentration.	Phosphorus levels	16,264 European ancestry individuals	5,444 individuals	Affymetrix, Illumina [~ 2500000] (imputed)	5	phosphorus measurement	http://www.ebi.ac.uk/efo/EFO_0004861	GCST000703	Genome-wide genotyping array							N	0
20558996	2013-10-31	Ott J	2010-06-17	Hum Hered	www.ncbi.nlm.nih.gov/pubmed/20558996	Pilot study on schizophrenia in Sardinia.	Schizophrenia	14 Sardinian cases, 23 Sardinian controls		Affymetrix [255053]	0	schizophrenia	http://purl.obolibrary.org/obo/MONDO_0005090	GCST000702	Genome-wide genotyping array							N	0
20570966	2010-07-12	McGovern DP	2010-06-22	Hum Mol Genet	www.ncbi.nlm.nih.gov/pubmed/20570966	Fucosyltransferase 2 (FUT2) non-secretor status is associated with Crohn's disease.	Crohn's disease	896 European ancestry cases, 3,204 European ancestry controls	1,174 European ancestry cases, 357 European ancestry controls	Illumina [304825]	7	Crohn's disease	http://www.ebi.ac.uk/efo/EFO_0000384	GCST000705	Genome-wide genotyping array							N	0
20581827	2010-07-12	Voight BF	2010-06-27	Nat Genet	www.ncbi.nlm.nih.gov/pubmed/20581827	Twelve type 2 diabetes susceptibility loci identified through large-scale association analysis.	Type 2 diabetes	8,130 European ancestry cases, 38,987 European ancestry controls	Up to 34,412 European ancestry cases, 59,925 European ancestry controls	Affymetrix, Illumina [2426886] (imputed)	26	type 2 diabetes mellitus	http://purl.obolibrary.org/obo/MONDO_0005148	GCST000712	Genome-wide genotyping array							N	0
20585324	2010-07-13	Dick DM	2010-06-27	Mol Psychiatry	www.ncbi.nlm.nih.gov/pubmed/20585324	Genome-wide association study of conduct disorder symptomatology.	Conduct disorder (symptom count)	872 European, African American and other ancestry substance dependence cases, 3,091 European, African American and other ancestry controls		Illumina [948658]	17	conduct disorder	http://www.ebi.ac.uk/efo/EFO_0004216	GCST000713	Genome-wide genotyping array							N	0
20585324	2010-07-13	Dick DM	2010-06-27	Mol Psychiatry	www.ncbi.nlm.nih.gov/pubmed/20585324	Genome-wide association study of conduct disorder symptomatology.	Conduct disorder	872 European, African American and other ancestry substance dependence cases, 3,091 European, African American and other ancestry controls		Illumina [948658]	12	conduct disorder	http://www.ebi.ac.uk/efo/EFO_0004216	GCST000714	Genome-wide genotyping array							N	0
20585626	2010-07-12	Long J	2010-06-24	PLoS Genet	www.ncbi.nlm.nih.gov/pubmed/20585626	Identification of a functional genetic variant at 16q12.1 for breast cancer risk: results from the Asia Breast Cancer Consortium.	Breast cancer	2,073 Chinese ancestry cases, 2,084 Chinese ancestry controls	15,159 East Asian ancestry cases, 12,993 East Asian ancestry controls, 2,797 European ancestry cases, 2,662 European ancestry controls	Affymetrix [684457]	1	breast carcinoma	http://www.ebi.ac.uk/efo/EFO_0000305	GCST000709	Genome-wide genotyping array							N	0
20585627	2010-07-16	Eriksson N	2010-06-24	PLoS Genet	www.ncbi.nlm.nih.gov/pubmed/20585627	Web-based, participant-driven studies yield novel genetic associations for common traits.	Hair color	9,126 European ancestry individuals		Illumina [535076]	12	hair color	http://www.ebi.ac.uk/efo/EFO_0003924	GCST000707	Genome-wide genotyping array							N	0
20585627	2010-07-16	Eriksson N	2010-06-24	PLoS Genet	www.ncbi.nlm.nih.gov/pubmed/20585627	Web-based, participant-driven studies yield novel genetic associations for common traits.	Freckling	9,126 European ancestry individuals		Illumina [535076]	4	freckles	http://www.ebi.ac.uk/efo/EFO_0003963	GCST000708	Genome-wide genotyping array							N	0
20585627	2010-07-16	Eriksson N	2010-06-24	PLoS Genet	www.ncbi.nlm.nih.gov/pubmed/20585627	Web-based, participant-driven studies yield novel genetic associations for common traits.	Common traits (Other)	9,126 European ancestry individuals		Illumina [535076]	16	sensory perception of taste, functional laterality, hair morphology, circadian rhythm, personality, braces, sensory perception of smell, Attached earlobe, Astigmatism, Sneeze	http://purl.obolibrary.org/obo/GO_0050909, http://www.ebi.ac.uk/efo/EFO_0003889, http://www.ebi.ac.uk/efo/EFO_0005038, http://www.ebi.ac.uk/efo/EFO_0004354, http://www.ebi.ac.uk/efo/EFO_0003947, http://www.ebi.ac.uk/efo/EFO_0004291, http://purl.obolibrary.org/obo/GO_0007608, http://purl.obolibrary.org/obo/HP_0009907, http://purl.obolibrary.org/obo/HP_0000483, http://purl.obolibrary.org/obo/HP_002…	GCST000706	Genome-wide genotyping array							N	0
20585627	2010-07-16	Eriksson N	2010-06-24	PLoS Genet	www.ncbi.nlm.nih.gov/pubmed/20585627	Web-based, participant-driven studies yield novel genetic associations for common traits.	Eye color	9,126 European ancestry individuals		Illumina [535076]	8	eye color	http://www.ebi.ac.uk/efo/EFO_0003949	GCST000710	Genome-wide genotyping array							N	0
20592726	2013-11-09	Chen SH	2010-06-30	Clin Pharmacol Ther	www.ncbi.nlm.nih.gov/pubmed/20592726	Genetic variations in GRIA1 on chromosome 5q33 related to asparaginase hypersensitivity.	Asparaginase hypersensitivity in acute lymphoblastic leukemia	211 European ancestry child cases, 40 Black child cases, 46 Hispanic child cases, 4 Asian ancestry child cases, 21 child cases	99 European ancestry child cases, 33 Black child cases, 24 Hispanic child cases, 2 Asian ancestry child cases, 5 child cases	Affymetrix [364033]	1	asparaginase hypersensitivity	http://www.ebi.ac.uk/efo/EFO_0004881	GCST000715	Genome-wide genotyping array							N	0
20595679	2010-08-12	Feehally J	2010-07-01	J Am Soc Nephrol	www.ncbi.nlm.nih.gov/pubmed/20595679	HLA has strongest association with IgA nephropathy in genome-wide analysis.	Nephropathy	187 European ancestry child cases, 244 European ancestry cases, 4,980 European ancestry controls		Illumina [286200]	1	kidney disease	http://www.ebi.ac.uk/efo/EFO_0003086	GCST000718	Genome-wide genotyping array							N	0
20596022	2010-08-12	Petukhova L	2010-07-01	Nature	www.ncbi.nlm.nih.gov/pubmed/20596022	Genome-wide association study in alopecia areata implicates both innate and adaptive immunity.	Alopecia areata	Up to 1,054 European ancestry cases, 3,278 European ancestry controls		Illumina [463301]	8	alopecia areata	http://www.ebi.ac.uk/efo/EFO_0004192	GCST000719	Genome-wide genotyping array							N	0
20598377	2010-07-14	Nischwitz S	2010-06-30	J Neuroimmunol	www.ncbi.nlm.nih.gov/pubmed/20598377	Evidence for VAV2 and ZNF433 as susceptibility genes for multiple sclerosis.	Multiple sclerosis	590 European ancestry cases, 825 European ancestry controls		Illumina [~ 300000]	4	multiple sclerosis	http://purl.obolibrary.org/obo/MONDO_0005301	GCST000716	Genome-wide genotyping array							N	0
20600896	2012-01-14	Engelman CD	2010-06-26	J Steroid Biochem Mol Biol	www.ncbi.nlm.nih.gov/pubmed/20600896	Genome-wide association study of vitamin D concentrations in Hispanic Americans: the IRAS family study.	Vitamin D levels	229 Hispanic individuals from 34 families	961 Hispanic individuals	Illumina [309200]	0	vitamin D measurement	http://www.ebi.ac.uk/efo/EFO_0004631	GCST000711	Genome-wide genotyping array							N	0
20601957	2010-08-11	Uno S	2010-07-04	Nat Genet	www.ncbi.nlm.nih.gov/pubmed/20601957	A genome-wide association study identifies genetic variants in the CDKN2BAS locus associated with endometriosis in Japanese.	Endometriosis	1,423 Japanese ancestry cases, 1,318 Japanese ancestry controls	484 Japanese ancestry cases, 3,974 Japanese ancestry controls	Illumina [460945]	2	endometriosis	http://www.ebi.ac.uk/efo/EFO_0001065	GCST000721	Genome-wide genotyping array							N	0
20602913	2010-09-02	Duffy DL	2010-07-17	Am J Hum Genet	www.ncbi.nlm.nih.gov/pubmed/20602913	IRF4 variants have age-specific effects on nevus count and predispose to melanoma.	Nevus count	1,810 European ancestry twins	1,470 European ancestry parents of twins, 2,247 European ancestry twins, 485 European ancestry individuals, 925 European ancestry melanoma cases	Illumina [529721]	0	nevus count	http://www.ebi.ac.uk/efo/EFO_0004632	GCST000732	Genome-wide genotyping array							N	0
20610541	2010-08-11	Lascorz J	2010-07-07	Carcinogenesis	www.ncbi.nlm.nih.gov/pubmed/20610541	Genome-wide association study for colorectal cancer identifies risk polymorphisms in German familial cases and implicates MAPK signalling pathways in disease susceptibility.	Colorectal cancer	371 European ancestry cases, 1,263 European ancestry controls	4,915 European ancestry cases, 8,159 European ancestry controls	Affymetrix [610664]	0	colorectal cancer	http://www.ebi.ac.uk/efo/EFO_0005842	GCST000722	Genome-wide genotyping array							N	0
20610895	2010-08-17	Koriyama H	2010-07-02	J Atheroscler Thromb	www.ncbi.nlm.nih.gov/pubmed/20610895	Identification of evidence suggestive of an association with peripheral arterial disease at the OSBPL10 locus by genome-wide investigation in the Japanese population.	Peripheral artery disease	195 Japanese ancestry cases, 1,358 Japanese ancestry controls	699 Japanese ancestry cases, 1,540 Japanese ancestry controls	Perlegen [222285]	2	peripheral arterial disease	http://www.ebi.ac.uk/efo/EFO_0004265	GCST000720	Genome-wide genotyping array							N	0
20613766	2010-08-17	Akiyama K	2010-07-08	J Hum Genet	www.ncbi.nlm.nih.gov/pubmed/20613766	Genome-wide association study to identify genetic variants present in Japanese patients harboring intracranial aneurysms.	Intracranial aneurysm	288 Japanese ancestry cases, 194 Japanese ancestry controls	739 Japanese ancestry cases, 659 Japanese ancestry controls	Illumina [250507]	0	brain aneurysm	http://www.ebi.ac.uk/efo/EFO_0003870	GCST000723	Genome-wide genotyping array							N	0
20622878	2010-08-18	Remmers EF	2010-07-11	Nat Genet	www.ncbi.nlm.nih.gov/pubmed/20622878	Genome-wide association study identifies variants in the MHC class I, IL10, and IL23R-IL12RB2 regions associated with Behçet's disease.	Behcet's disease	1,215 Turkish ancestry cases, 1,278 Turkish ancestry controls	Up to 111 Turkish ancestry cases, 225 Turkish ancestry controls, 189 Middle Eastern Arab ancestry cases, 163 Middle Eastern Arab ancestry controls, 227 European ancestry cases, 203 European ancestry controls, 688 East Asian ancestry cases, 791 East Asian ancestry controls	Illumina [311459]	2	Behcet's syndrome	http://www.ebi.ac.uk/efo/EFO_0003780	GCST000726	Genome-wide genotyping array							N	0
20622879	2010-08-30	Mizuki N	2010-07-11	Nat Genet	www.ncbi.nlm.nih.gov/pubmed/20622879	Genome-wide association studies identify IL23R-IL12RB2 and IL10 as Behçet's disease susceptibility loci.	Behcet's disease	611 Japanese ancestry cases, 737 Japanese ancestry controls	119 Korean ancestry cases, 140 Korean ancestry controls, 1,215 Turkish cases, 1,279 Turkish controls	Affymetrix [320438]	2	Behcet's syndrome	http://www.ebi.ac.uk/efo/EFO_0003780	GCST000728	Genome-wide genotyping array							N	0
20622880	2010-09-01	Bezzina CR	2010-07-11	Nat Genet	www.ncbi.nlm.nih.gov/pubmed/20622880	Genome-wide association study identifies a susceptibility locus at 21q21 for ventricular fibrillation in acute myocardial infarction.	Ventricular fibrillation	Up to 515 European ancestry cases, 457 European ancestry controls	146 European ancestry cases, 391 European ancestry controls	Illumina [507436]	0	ventricular fibrillation	http://www.ebi.ac.uk/efo/EFO_0004287	GCST000725	Genome-wide genotyping array							N	0
20622881	2010-09-01	Gretarsdottir S	2010-07-11	Nat Genet	www.ncbi.nlm.nih.gov/pubmed/20622881	Genome-wide association study identifies a sequence variant within the DAB2IP gene conferring susceptibility to abdominal aortic aneurysm.	Abdominal aortic aneurysm	1,292 European ancestry cases, 30,503 European ancestry controls	3,267 European ancestry cases, 7,451 European ancestry controls	Illumina [293677]	2	Abdominal Aortic Aneurysm	http://www.ebi.ac.uk/efo/EFO_0004214	GCST000727	Genome-wide genotyping array							N	0
20634892	2010-09-07	Calboli FC	2010-07-09	PLoS One	www.ncbi.nlm.nih.gov/pubmed/20634892	A genome-wide association study of neuroticism in a population-based sample.	Neuroticism (age interaction)	2,235 European ancestry individuals		Affymetrix [1705237] (imputed)	1	neurotic disorder, age at assessment	http://www.ebi.ac.uk/efo/EFO_0004257, http://www.ebi.ac.uk/efo/EFO_0008007	GCST000724	Genome-wide genotyping array							N	0
20634892	2017-08-21	Calboli FC	2010-07-09	PLoS One	www.ncbi.nlm.nih.gov/pubmed/20634892	A genome-wide association study of neuroticism in a population-based sample.	Neuroticism	2,235 European ancestry individuals		Affymetrix [1705237] (imputed)	2	neurotic disorder	http://www.ebi.ac.uk/efo/EFO_0004257	GCST004569	Genome-wide genotyping array							N	0
20637204	2010-09-01	Ochi H	2010-07-13	Gastroenterology	www.ncbi.nlm.nih.gov/pubmed/20637204	ITPA polymorphism affects ribavirin-induced anemia and outcomes of therapy--a genome-wide study of Japanese HCV virus patients.	Ribavirin-induced anemia	453 Japanese ancestry individuals	470 Japanese ancestry individuals	Illumina [510537]	1	anemia (phenotype), response to ribavirin	http://www.ebi.ac.uk/efo/EFO_0004272, http://purl.obolibrary.org/obo/GO_1901559	GCST000729	Genome-wide genotyping array							N	0
20639392	2010-09-02	Eijgelsheim M	2010-07-16	Hum Mol Genet	www.ncbi.nlm.nih.gov/pubmed/20639392	Genome-wide association analysis identifies multiple loci related to resting heart rate.	Resting heart rate	38,991 European ancestry individuals		Affymetrix, Illumina [~ 2500000] (imputed)	10	resting heart rate	http://www.ebi.ac.uk/efo/EFO_0004351	GCST000731	Genome-wide genotyping array							N	0
20639394	2013-11-16	Kang TW	2010-07-16	Hum Mol Genet	www.ncbi.nlm.nih.gov/pubmed/20639394	Genome-wide association of serum bilirubin levels in Korean population.	Bilirubin levels	8,841 Korean ancestry individuals	1,096 Korean ancestry individuals	Affymetrix [1227049] (imputed)	14	bilirubin measurement	http://www.ebi.ac.uk/efo/EFO_0004570	GCST000730	Genome-wide genotyping array							N	0
20639878	2010-09-02	Singer JB	2010-07-18	Nat Genet	www.ncbi.nlm.nih.gov/pubmed/20639878	A genome-wide study identifies HLA alleles associated with lumiracoxib-related liver injury.	Lumiracoxib-related liver injury	31 European ancestry cases, 3 Hispanic cases, 1 case, 176 European, Hispanic and other ancestry controls	79 European ancestry cases, 16 Hispanic ancestry cases, 1 case, 405 European, Hispanic and other ancestry controls	Affymetrix [682386]	1	drug-induced liver injury	http://www.ebi.ac.uk/efo/EFO_0004228	GCST000735	Genome-wide genotyping array							N	0
20639880	2010-09-02	Liu X	2010-07-18	Nat Genet	www.ncbi.nlm.nih.gov/pubmed/20639880	Genome-wide meta-analyses identify three loci associated with primary biliary cirrhosis.	Primary biliary cholangitis	453 European ancestry cases, 945 European ancestry controls,	481 European ancestry cases, 3,706 European ancestry controls	Illumina [276459]	6	biliary liver cirrhosis	http://www.ebi.ac.uk/efo/EFO_0004267	GCST000733	Genome-wide genotyping array							N	0
20639881	2010-09-07	Conde L	2010-07-18	Nat Genet	www.ncbi.nlm.nih.gov/pubmed/20639881	Genome-wide association study of follicular lymphoma identifies a risk locus at 6p21.32.	Follicular lymphoma	681 European ancestry cases, 750 European ancestry controls	up to 3,164 European ancestry cases, 6,208 European ancestry controls	Illumina [312768]	3	neoplasm of mature B-cells	http://www.ebi.ac.uk/efo/EFO_0000096	GCST000734	Genome-wide genotyping array							N	0
20657596	2010-09-10	Johansen CT	2010-07-25	Nat Genet	www.ncbi.nlm.nih.gov/pubmed/20657596	Excess of rare variants in genes identified by genome-wide association study of hypertriglyceridemia.	Hypertriglyceridemia	463 European ancestry cases, 1,197 European ancestry controls		Affymetrix [~ 2100000] (imputed)	5	Hypertriglyceridemia	http://www.ebi.ac.uk/efo/EFO_0004211	GCST000737	Genome-wide genotyping array							N	0
20659327	2010-09-17	Kariuki SN	2010-07-26	Arthritis Res Ther	www.ncbi.nlm.nih.gov/pubmed/20659327	Trait-stratified genome-wide association study identifies novel and diverse genetic associations with serologic and cytokine phenotypes in systemic lupus erythematosus.	Serologic markers in systemic lupus erythematosus	44 European, African American, Hispanic American, and Asian American high IFN-alpha cases, 60 European, African American, Hispanic American, and Asian American low IFN-alpha cases	280 African American cases, 173 European ancestry cases, 85 Hispanic American cases	Affymetrix [NR]	0	systemic lupus erythematosus	http://www.ebi.ac.uk/efo/EFO_0002690	GCST000739	Genome-wide genotyping array							N	0
20661308	2010-09-07	Kapur K	2010-07-22	PLoS Genet	www.ncbi.nlm.nih.gov/pubmed/20661308	Genome-wide meta-analysis for serum calcium identifies significantly associated SNPs near the calcium-sensing receptor (CASR) gene.	Calcium levels	8,918 European ancestry individuals, 3,947 Indian Asian ancestry individuals	4,126 European ancestry individuals	Affymetrix, Illumina, Perlegen [2557252] (imputed)	1	calcium measurement	http://www.ebi.ac.uk/efo/EFO_0004838	GCST000736	Genome-wide genotyping array							N	0
20662065	2010-09-07	Clancy RM	2010-07-26	Arthritis Rheum	www.ncbi.nlm.nih.gov/pubmed/20662065	Identification of candidate loci at 6p21 and 21q22 in a genome-wide association study of cardiac manifestations of neonatal lupus.	Neonatal lupus	116 European ancestry cases, 3,351 European ancestry controls		Illumina [346110]	5	neonatal systemic lupus erythematosus	http://www.ebi.ac.uk/efo/EFO_0004537	GCST000738	Genome-wide genotyping array							N	0
20663923	2010-09-10	Anney R	2010-07-27	Hum Mol Genet	www.ncbi.nlm.nih.gov/pubmed/20663923	A genome-wide scan for common alleles affecting risk for autism.	Autism	1,230 European ancestry child cases from 1,217 families, 155 African American Asian or Latino child cases from 152 families, 1,880 controls	783 European ancestry child cases from 440 families, 303 child cases from 155 families, 1,965 European, African American and other ancestry controls	Illumina [842348]	2	autism	http://www.ebi.ac.uk/efo/EFO_0003758	GCST000740	Genome-wide genotyping array							N	0
20664687	2010-08-17	Lin HJ	2010-07-01	Mol Vis	www.ncbi.nlm.nih.gov/pubmed/20664687	Single-nucleotide polymorphisms in chromosome 3p14.1- 3p14.2 are associated with susceptibility of type 2 diabetes with cataract.	Cataracts in type 2 diabetes	109 Han Chinese ancestry cases, 649 Han Chinese ancestry controls		Illumina [517401]	0	diabetes mellitus type 2 associated cataract	http://www.ebi.ac.uk/efo/EFO_0004596	GCST000717	Genome-wide genotyping array							N	0
20668430	2010-09-10	Genovese G	2010-07-28	Kidney Int	www.ncbi.nlm.nih.gov/pubmed/20668430	A risk allele for focal segmental glomerulosclerosis in African Americans is located within a region containing APOL1 and MYH9.	Glomerulosclerosis	56 African American cases, 61 European ancestry cases, 1,759 African American controls, 1,531 European ancestry controls	299 European ancestry cases	Illumina [up to 542539]	1	focal segmental glomerulosclerosis	http://www.ebi.ac.uk/efo/EFO_0004236	GCST000741	Genome-wide genotyping array							N	0
20668459	2010-09-10	Kim HN	2010-07-29	J Hum Genet	www.ncbi.nlm.nih.gov/pubmed/20668459	Genetic variants that affect length/height in infancy/early childhood in Vietnamese-Korean families.	Height	518 Vietnamese-Korean ancestry individuals from 165 families		Illumina [269888]	1	body height	http://www.ebi.ac.uk/efo/EFO_0004339	GCST000744	Genome-wide genotyping array							N	0
20670164	2010-09-11	Horinouchi M	2010-08-01	Pediatr Hematol Oncol	www.ncbi.nlm.nih.gov/pubmed/20670164	Association of genetic polymorphisms with hepatotoxicity in patients with childhood acute lymphoblastic leukemia or lymphoma.	Acute lymphoblastic leukemia (childhood)	8 Japanese ancestry cases	16 Japanese ancestry cases	Illumina [~ 318000]	0	acute lymphoblastic leukemia	http://www.ebi.ac.uk/efo/EFO_0000220	GCST000749	Genome-wide genotyping array							N	0
20673876	2010-09-10	Rietschel M	2010-07-29	Biol Psychiatry	www.ncbi.nlm.nih.gov/pubmed/20673876	Genome-wide association-, replication-, and neuroimaging study implicates HOMER1 in the etiology of major depression.	Major depressive disorder	597 European ancestry cases, 1,295 European ancestry controls	409 European ancestry cases, 541 European ancestry controls	Illumina [491238]	3	unipolar depression	http://www.ebi.ac.uk/efo/EFO_0003761	GCST000743	Genome-wide genotyping array							N	0
20675712	2010-09-14	Reed DR	2010-07-31	Hum Mol Genet	www.ncbi.nlm.nih.gov/pubmed/20675712	The perception of quinine taste intensity is associated with common genetic variants in a bitter receptor cluster on chromosome 12.	Bitter taste response	1,457 European ancestry individuals	73 European ancestry individuals	Illumina [~ 2300000] (imputed)	1	sensory perception of bitter taste	http://purl.obolibrary.org/obo/GO_0050913	GCST000746	Genome-wide genotyping array							N	0
20676096	2010-09-11	Zhang H	2010-08-01	Nat Genet	www.ncbi.nlm.nih.gov/pubmed/20676096	Genome-wide association study identifies 1p36.22 as a new susceptibility locus for hepatocellular carcinoma in chronic hepatitis B virus carriers.	Hepatocellular carcinoma	348 Chinese ancestry cases, 359 Chinese ancestry controls	2,121 Chinese ancestry cases, 1,748 Chinese ancestry controls	Affymetrix [294566]	1	hepatocellular carcinoma	http://www.ebi.ac.uk/efo/EFO_0000182	GCST000752	Genome-wide genotyping array							N	0
20676098	2010-09-11	Takata R	2010-08-01	Nat Genet	www.ncbi.nlm.nih.gov/pubmed/20676098	Genome-wide association study identifies five new susceptibility loci for prostate cancer in the Japanese population.	Prostate cancer	1,583 Japanese ancestry cases, 3,386 Japanese ancestry controls	3,001 Japanese ancestry cases, 5,415 Japanese ancestry controls	Illumina [510687]	11	prostate carcinoma	http://www.ebi.ac.uk/efo/EFO_0001663	GCST000750	Genome-wide genotyping array							N	0
20686565	2012-01-25	Teslovich TM	2010-08-05	Nature	www.ncbi.nlm.nih.gov/pubmed/20686565	Biological, clinical and population relevance of 95 loci for blood lipids.	Triglycerides	96,598 European ancestry individuals		Affymetrix, Illumina, Perlegen [~ 2600000] (imputed)	32	triglyceride measurement	http://www.ebi.ac.uk/efo/EFO_0004530	GCST000758	Genome-wide genotyping array							Y	4
20686565	2012-01-25	Teslovich TM	2010-08-05	Nature	www.ncbi.nlm.nih.gov/pubmed/20686565	Biological, clinical and population relevance of 95 loci for blood lipids.	Cholesterol, total	100,184 European ancestry individuals		Affymetrix, Illumina, Perlegen [~ 2600000] (imputed)	52	total cholesterol measurement	http://www.ebi.ac.uk/efo/EFO_0004574	GCST000760	Genome-wide genotyping array							Y	4
20686565	2012-01-25	Teslovich TM	2010-08-05	Nature	www.ncbi.nlm.nih.gov/pubmed/20686565	Biological, clinical and population relevance of 95 loci for blood lipids.	LDL cholesterol	95,454 European ancestry individuals		Affymetrix, Illumina, Perlegen [~ 2600000] (imputed)	37	low density lipoprotein cholesterol measurement	http://www.ebi.ac.uk/efo/EFO_0004611	GCST000759	Genome-wide genotyping array							Y	4
20686565	2012-01-25	Teslovich TM	2010-08-05	Nature	www.ncbi.nlm.nih.gov/pubmed/20686565	Biological, clinical and population relevance of 95 loci for blood lipids.	HDL cholesterol	99,900 European ancestry individuals		Affymetrix, Illumina, Perlegen [~ 2600000] (imputed)	47	high density lipoprotein cholesterol measurement	http://www.ebi.ac.uk/efo/EFO_0004612	GCST000755	Genome-wide genotyping array							Y	4
20686608	2010-09-10	Low SK	2010-07-29	PLoS One	www.ncbi.nlm.nih.gov/pubmed/20686608	Genome-wide association study of pancreatic cancer in Japanese population.	Pancreatic cancer	991 Japanese ancestry cases, 5,209 Japanese ancestry controls		Illumina [420236]	17	pancreatic carcinoma	http://www.ebi.ac.uk/efo/EFO_0002618	GCST000745	Genome-wide genotyping array							N	0
20686651	2010-09-11	Gudbjartsson DF	2010-07-29	PLoS Genet	www.ncbi.nlm.nih.gov/pubmed/20686651	Association of variants at UMOD with chronic kidney disease and kidney stones-role of age and comorbid diseases.	Chronic kidney disease and serum creatinine levels	1,689 European ancestry cases, 37,076 European ancestry controls	1,972 European ancestry cases, 6,125 European ancestry controls	Illumina [~ 2500000] (imputed)	4	creatinine measurement, chronic kidney disease	http://www.ebi.ac.uk/efo/EFO_0004518, http://www.ebi.ac.uk/efo/EFO_0003884	GCST000742	Genome-wide genotyping array							N	0
20691247	2010-09-14	Verweij KJ	2010-08-04	Biol Psychol	www.ncbi.nlm.nih.gov/pubmed/20691247	A genome-wide association study of Cloninger's temperament scales: implications for the evolutionary genetics of personality.	Personality dimensions	5,117 European ancestry individuals from 2567 families		Affymetrix, Illumina [1252387] (imputed)	7	personality trait	http://www.ebi.ac.uk/efo/EFO_0004365	GCST000754	Genome-wide genotyping array							N	0
20694011	2010-09-21	Ferreira RC	2010-08-08	Nat Genet	www.ncbi.nlm.nih.gov/pubmed/20694011	Association of IFIH1 and other autoimmunity risk alleles with selective IgA deficiency.	Immunoglobulin A	430 European ancestry cases, 1,090 European ancestry controls	342 European ancestry cases, 886 European ancestry controls	Illumina [2057134] (imputed)	12	protein measurement	http://www.ebi.ac.uk/efo/EFO_0004747	GCST000763	Genome-wide genotyping array							N	0
20694013	2010-09-15	Davila S	2010-08-08	Nat Genet	www.ncbi.nlm.nih.gov/pubmed/20694013	Genome-wide association study identifies variants in the CFH region associated with host susceptibility to meningococcal disease.	Meningococcal disease	475 European ancestry cases, 4,703 European ancestry controls	929 European ancestry cases, 1,351 European ancestry controls	Illumina [518920]	1	meningococcal infection	http://www.ebi.ac.uk/efo/EFO_0004249	GCST000762	Genome-wide genotyping array							N	0
20694014	2010-09-16	Thye T	2010-08-08	Nat Genet	www.ncbi.nlm.nih.gov/pubmed/20694014	Genome-wide association analyses identifies a susceptibility locus for tuberculosis on chromosome 18q11.2.	Tuberculosis	2,237 Sub-Saharan African ancestry cases, 3,122 Sub-Saharan African ancestry controls	1,462 Sub-Saharan African ancestry cases, 4,604 Sub-Saharan African ancestry controls	Affymetrix [> 333754] (imputed)	14	Tuberculosis	http://www.orpha.net/ORDO/Orphanet_3389	GCST000764	Genome-wide genotyping array							N	0
20694148	2010-09-13	Zabaneh D	2010-08-04	PLoS One	www.ncbi.nlm.nih.gov/pubmed/20694148	A genome-wide association study of the metabolic syndrome in Indian Asian men.	Metabolic syndrome	2,554 Indian Asian ancestry individuals	2,240 Indian Asian ancestry individuals	Illumina [308011]	18	metabolic syndrome	http://www.ebi.ac.uk/efo/EFO_0000195	GCST000753	Genome-wide genotyping array							N	0
20698975	2010-09-17	Himes BE	2010-08-10	BMC Med Genet	www.ncbi.nlm.nih.gov/pubmed/20698975	Asthma-susceptibility variants identified using probands in case-control and family-based analyses.	Asthma	359 European ancestry cases, 846 European ancestry controls	583 Costa Rican ancestry trios, 1,181 European ancestry cases, 7,369 European ancestry controls	Illumina [516617]	0	asthma	http://purl.obolibrary.org/obo/MONDO_0004979	GCST000768	Genome-wide genotyping array							N	0
20700438	2010-09-15	Hsiung CA	2010-08-05	PLoS Genet	www.ncbi.nlm.nih.gov/pubmed/20700438	The 5p15.33 locus is associated with risk of lung adenocarcinoma in never-smoking females in Asia.	Lung adenocarcinoma	584 East Asian ancestry cases, 585 East Asian ancestry controls	2,184 East Asian ancestry cases, 2,515 East Asian ancestry controls	Illumina [457504]	1	lung adenocarcinoma	http://www.ebi.ac.uk/efo/EFO_0000571	GCST000761	Genome-wide genotyping array							N	0
20700443	2010-09-15	Meyer TE	2010-08-05	PLoS Genet	www.ncbi.nlm.nih.gov/pubmed/20700443	Genome-wide association studies of serum magnesium, potassium, and sodium concentrations identify six Loci influencing serum magnesium levels.	Magnesium levels	15,366 European ancestry individuals	8,463 European ancestry individuals	Affymetrix, Illumina [~ 2500000] (imputed)	9	magnesium measurement	http://www.ebi.ac.uk/efo/EFO_0004845	GCST000756	Genome-wide genotyping array							N	0
20705733	2010-09-21	O'Seaghdha CM	2010-08-12	Hum Mol Genet	www.ncbi.nlm.nih.gov/pubmed/20705733	Common variants in the calcium-sensing receptor gene are associated with total serum calcium levels.	Calcium levels	20,611 European ancestry individuals		Affymetrix, Illumina [~ 2500000] (imputed)	10	calcium measurement	http://www.ebi.ac.uk/efo/EFO_0004838	GCST000769	Genome-wide genotyping array							N	0
20707712	2010-09-11	Mosing MA	2010-08-01	Twin Res Hum Genet	www.ncbi.nlm.nih.gov/pubmed/20707712	A genome-wide association study of self-rated health.	Self-rated health	6,706 European individuals from 2,585 independent families		Illumina [2380486] (imputed)	10	self rated health	http://www.ebi.ac.uk/efo/EFO_0004778	GCST000747	Genome-wide genotyping array							N	0
20708005	2010-09-24	Chalasani N	2010-08-10	Gastroenterology	www.ncbi.nlm.nih.gov/pubmed/20708005	Genome-wide association study identifies variants associated with histologic features of nonalcoholic Fatty liver disease.	Non-alcoholic fatty liver disease histology (lobular)	236 European ancestry cases		Illumina [324623]	13	non-alcoholic fatty liver disease, cirrhosis of liver	http://www.ebi.ac.uk/efo/EFO_0003095, http://www.ebi.ac.uk/efo/EFO_0001422	GCST000766	Genome-wide genotyping array							N	0
20708005	2010-09-24	Chalasani N	2010-08-10	Gastroenterology	www.ncbi.nlm.nih.gov/pubmed/20708005	Genome-wide association study identifies variants associated with histologic features of nonalcoholic Fatty liver disease.	Non-alcoholic fatty liver disease histology (other)	236 European ancestry cases		Illumina [324623]	16	serum alanine aminotransferase measurement, non-alcoholic fatty liver disease, cirrhosis of liver	http://www.ebi.ac.uk/efo/EFO_0004735, http://www.ebi.ac.uk/efo/EFO_0003095, http://www.ebi.ac.uk/efo/EFO_0001422	GCST000765	Genome-wide genotyping array							N	0
20708005	2010-09-24	Chalasani N	2010-08-10	Gastroenterology	www.ncbi.nlm.nih.gov/pubmed/20708005	Genome-wide association study identifies variants associated with histologic features of nonalcoholic Fatty liver disease.	Non-alcoholic fatty liver disease histology (AST)	236 European ancestry cases		Illumina [324623]	6	non-alcoholic fatty liver disease, cirrhosis of liver	http://www.ebi.ac.uk/efo/EFO_0003095, http://www.ebi.ac.uk/efo/EFO_0001422	GCST000767	Genome-wide genotyping array							N	0
20709820	2010-09-22	Kong X	2010-08-13	Am J Respir Crit Care Med	www.ncbi.nlm.nih.gov/pubmed/20709820	Genome-wide association study identifies BICD1 as a susceptibility gene for emphysema.	Emphysema-related traits	2,383 European ancestry cases		Illumina [499578]	7	emphysema	http://www.ebi.ac.uk/efo/EFO_0000464	GCST000770	Genome-wide genotyping array							N	0
20711174	2010-09-22	Hor H	2010-08-15	Nat Genet	www.ncbi.nlm.nih.gov/pubmed/20711174	Genome-wide association study identifies new HLA class II haplotypes strongly protective against narcolepsy.	Narcolepsy	562 European ancestry cases, 702 European ancestry controls	370 cases, 495 controls	Affymetrix [392949]	2	narcolepsy-cataplexy syndrome	http://purl.obolibrary.org/obo/MONDO_0016158	GCST000771	Genome-wide genotyping array							N	0
20711176	2010-09-22	Nakashima M	2010-08-15	Nat Genet	www.ncbi.nlm.nih.gov/pubmed/20711176	A genome-wide association study identifies four susceptibility loci for keloid in the Japanese population.	Keloid	178 Japanese ancestry cases, 906 Japanese ancestry controls	621 Japanese ancestry cases, 2,271 Japanese ancestry controls	Illumina [452038]	4	Keloid	http://www.ebi.ac.uk/efo/EFO_0004212	GCST000773	Genome-wide genotyping array							N	0
20711177	2010-09-22	Hamza TH	2010-08-15	Nat Genet	www.ncbi.nlm.nih.gov/pubmed/20711177	Common genetic variation in the HLA region is associated with late-onset sporadic Parkinson's disease.	Parkinson's disease	2,000 European ancestry cases, 1,986 European ancestry controls	Up to 1,447 cases, 1,468 controls	Illumina [811597]	4	Parkinson disease	http://purl.obolibrary.org/obo/MONDO_0005180	GCST000772	Genome-wide genotyping array							N	0
20713499	2010-09-22	Huang J	2010-08-16	Am J Psychiatry	www.ncbi.nlm.nih.gov/pubmed/20713499	Cross-disorder genomewide analysis of schizophrenia, bipolar disorder, and depression.	Schizophrenia, bipolar disorder and depression (combined)	402 European ancestry schizophrenia cases, 1,021 European ancestry bipolar I cases, 493 European ancestry bipolar II cases, 1,210 European ancestry MDD cases, 1,060 European ancestry controls		Affymetrix, Perlegen [1574154] (imputed)	5	unipolar depression, mental or behavioural disorder, bipolar disorder	http://www.ebi.ac.uk/efo/EFO_0003761, http://www.ebi.ac.uk/efo/EFO_0000677, http://www.ebi.ac.uk/efo/EFO_0000289	GCST000774	Genome-wide genotyping array							N	0
20719862	2010-09-23	Vitart V	2010-08-18	Hum Mol Genet	www.ncbi.nlm.nih.gov/pubmed/20719862	New loci associated with central cornea thickness include COL5A1, AKAP13 and AVGR8.	Central corneal thickness	1,445 European ancestry individuals	5,882 European ancestry individuals	Illumina [~ 2000000] (imputed)	5	eye measurement	http://www.ebi.ac.uk/efo/EFO_0004731	GCST000775	Genome-wide genotyping array							N	0
20729852	2010-09-23	Abnet CC	2010-08-22	Nat Genet	www.ncbi.nlm.nih.gov/pubmed/20729852	A shared susceptibility locus in PLCE1 at 10q23 for gastric adenocarcinoma and esophageal squamous cell carcinoma.	Esophageal cancer and gastric cancer	1,625 Chinese ancestry gastric cancer cases, 1,898 Chinese ancestry ESCC cases, 2,100 Chinese ancestry controls		Illumina [551152]	4	esophageal carcinoma, gastric carcinoma	http://www.ebi.ac.uk/efo/EFO_0002916, http://www.ebi.ac.uk/efo/EFO_0000178	GCST000777	Genome-wide genotyping array							N	0
20729853	2010-09-23	Wang LD	2010-08-22	Nat Genet	www.ncbi.nlm.nih.gov/pubmed/20729853	Genome-wide association study of esophageal squamous cell carcinoma in Chinese subjects identifies susceptibility loci at PLCE1 and C20orf54.	Esophageal cancer	1,077 Han Chinese ancestry cases, 1,733 Han Chinese ancestry controls	7,673 Han Chinese ancestry cases, 11,013 Han Chinese ancestry controls, 303 Uygur-Kazakh Chinese ancestry cases, 537 Uygur-Kazakh Chinese ancestry controls	Illumina [506666]	0	esophageal carcinoma	http://www.ebi.ac.uk/efo/EFO_0002916	GCST000776	Genome-wide genotyping array							N	0
20732625	2013-11-19	Neale BM	2010-08-01	J Am Acad Child Adolesc Psychiatry	www.ncbi.nlm.nih.gov/pubmed/20732625	Meta-analysis of genome-wide association studies of attention-deficit/hyperactivity disorder.	Attention deficit hyperactivity disorder	2,064 European ancestry trios, 896 European ancestry cases, 2,455 European ancestry controls		Affymetrix, Illumina, Perlegen [1206462] (imputed)	5	attention deficit hyperactivity disorder	http://www.ebi.ac.uk/efo/EFO_0003888	GCST000751	Genome-wide genotyping array							N	0
20732626	2010-09-07	Mick E	2010-05-14	J Am Acad Child Adolesc Psychiatry	www.ncbi.nlm.nih.gov/pubmed/20732626	Family-based genome-wide association scan of attention-deficit/hyperactivity disorder.	Attention deficit hyperactivity disorder	735 trios from 732 families		Illumina [835136]	10	attention deficit hyperactivity disorder	http://www.ebi.ac.uk/efo/EFO_0003888	GCST000684	Genome-wide genotyping array							N	0
20732627	2010-09-14	Neale BM	2010-08-05	J Am Acad Child Adolesc Psychiatry	www.ncbi.nlm.nih.gov/pubmed/20732627	Case-control genome-wide association study of attention-deficit/hyperactivity disorder.	Attention deficit hyperactivity disorder	896 European ancestry cases, 2,455 European ancestry controls		Affymetrix [1033244] (imputed)	0	attention deficit hyperactivity disorder	http://www.ebi.ac.uk/efo/EFO_0003888	GCST000757	Genome-wide genotyping array							N	0
20800221	2010-09-28	Terracciano A	2010-08-25	Biol Psychiatry	www.ncbi.nlm.nih.gov/pubmed/20800221	Genome-wide association scan of trait depression.	Depression (quantitative trait)	3,972 Sardinian individuals, 839 European ancestry individuals		Affymetrix, Illumina [up to 2500000] (imputed)	11	unipolar depression	http://www.ebi.ac.uk/efo/EFO_0003761	GCST000779	Genome-wide genotyping array							N	0
20801717	2011-01-14	Shatunov A	2010-10-01	Lancet Neurol	www.ncbi.nlm.nih.gov/pubmed/20801717	Chromosome 9p21 in sporadic amyotrophic lateral sclerosis in the UK and seven other countries: a genome-wide association study.	Amyotrophic lateral sclerosis	4,857 European ancestry cases, 8,987 European ancestry controls		Illumina [227475]	4	amyotrophic lateral sclerosis	http://purl.obolibrary.org/obo/MONDO_0004976	GCST000820	Genome-wide genotyping array							N	0
20801718	2010-09-23	Laaksovirta H	2010-08-27	Lancet Neurol	www.ncbi.nlm.nih.gov/pubmed/20801718	Chromosome 9p21 in amyotrophic lateral sclerosis in Finland: a genome-wide association study.	Amyotrophic lateral sclerosis	405 European ancestry cases, 497 European ancestry controls		Illumina [318167]	2	amyotrophic lateral sclerosis	http://purl.obolibrary.org/obo/MONDO_0004976	GCST000781	Genome-wide genotyping array							N	0
20802025	2010-09-28	Tang W	2010-08-27	Blood	www.ncbi.nlm.nih.gov/pubmed/20802025	Genome-wide association study identifies novel loci for plasma levels of protein C: the ARIC study.	Protein C levels	8,048 European ancestry individuals	1,376 European ancestry individuals	Affymetrix [2461269]	4	protein C measurement	http://www.ebi.ac.uk/efo/EFO_0004633	GCST000780	Genome-wide genotyping array							N	0
20802204	2010-09-27	Baranzini SE	2010-09-01	Brain	www.ncbi.nlm.nih.gov/pubmed/20802204	Genetic variation influences glutamate concentrations in brains of patients with multiple sclerosis.	Multiple sclerosis--Brain Glutamate Levels	382 cases		Illumina [~ 500000]	5	multiple sclerosis	http://purl.obolibrary.org/obo/MONDO_0005301	GCST000783	Genome-wide genotyping array							N	0
20802479	2010-09-17	Anttila V	2010-08-29	Nat Genet	www.ncbi.nlm.nih.gov/pubmed/20802479	Genome-wide association study of migraine implicates a common susceptibility variant on 8q22.1.	Migraine	2,731 European ancestry cases, 10,747 European ancestry controls	3,202 European ancestry cases, 40,062 European ancestry controls	Illumina [429912]	1	migraine disorder	http://purl.obolibrary.org/obo/MONDO_0005277	GCST000782	Genome-wide genotyping array							N	0
20808326	2010-09-27	Krumbiegel M	2010-09-01	Eur J Hum Genet	www.ncbi.nlm.nih.gov/pubmed/20808326	Genome-wide association study with DNA pooling identifies variants at CNTNAP2 associated with pseudoexfoliation syndrome.	Pseudoexfoliation syndrome	160 European ancestry cases, 80 European ancestry controls	859 European ancestry cases, 554 European ancestry controls	Affymetrix [~ 500000]	0	exfoliation syndrome	http://www.ebi.ac.uk/efo/EFO_0004235	GCST000784	Genome-wide genotyping array							N	0
20811658	2010-09-24	Uhl GR	2010-08-24	Mol Med	www.ncbi.nlm.nih.gov/pubmed/20811658	Genome-wide association for smoking cessation success in a trial of precessation nicotine replacement.	Smoking cessation	369 European ancestry individuals		Affymetrix [905273]	1	smoking cessation	http://www.ebi.ac.uk/efo/EFO_0004319	GCST000778	Genome-wide genotyping array							N	0
20818381	2010-09-28	Yamauchi T	2010-09-05	Nat Genet	www.ncbi.nlm.nih.gov/pubmed/20818381	A genome-wide association study in the Japanese population identifies susceptibility loci for type 2 diabetes at UBE2E2 and C2CD4A-C2CD4B.	Type 2 diabetes	4,470 Japanese ancestry cases, 3,071 Japanese ancestry controls	10,692 Japanese ancestry cases, 9,597 Japanese ancestry controls, 6,980 European ancestry cases, 8,615 European ancestry controls	Illumina [459359]	1	type 2 diabetes mellitus	http://purl.obolibrary.org/obo/MONDO_0005148	GCST000787	Genome-wide genotyping array							N	0
20825314	2010-10-05	Baratz KH	2010-09-09	N Engl J Med	www.ncbi.nlm.nih.gov/pubmed/20825314	E2-2 protein and Fuchs's corneal dystrophy.	Fuchs's corneal dystrophy	130 European ancestry cases, 260 European ancestry controls	150 cases, 150 controls	Illumina [~ 370000]	2	Fuchs endothelial corneal dystrophy	http://www.orpha.net/ORDO/Orphanet_98974	GCST000790	Genome-wide genotyping array							N	0
20826269	2010-10-05	Panicker V	2010-09-10	Am J Hum Genet	www.ncbi.nlm.nih.gov/pubmed/20826269	A locus on chromosome 1p36 is associated with thyrotropin and thyroid function as identified by genome-wide association study.	Thyroid function	2,014 European ancestry twins	1,093 European ancestry individuals	Illumina [2120505]	0	thyroid function	http://www.ebi.ac.uk/efo/EFO_0004296	GCST000791	Genome-wide genotyping array							N	0
20832056	2010-09-28	Ikeda M	2010-09-08	Biol Psychiatry	www.ncbi.nlm.nih.gov/pubmed/20832056	Genome-wide association study of schizophrenia in a Japanese population.	Schizophrenia	560 Japanese ancestry cases, 548 Japanese ancestry controls	1,511 Japanese ancestry cases, 2,451 Japanese ancestry controls, 479 European ancestry cases, 2,938 European ancestry controls	Affymetrix [297645]	0	schizophrenia	http://purl.obolibrary.org/obo/MONDO_0005090	GCST000788	Genome-wide genotyping array							N	0
20833655	2010-10-05	Cha PC	2010-09-10	Hum Mol Genet	www.ncbi.nlm.nih.gov/pubmed/20833655	Genome-wide association study identifies genetic determinants of warfarin responsiveness for Japanese.	Warfarin maintenance dose	807 Japanese ancestry low dose individuals, 701 Japanese ancestry high dose individuals	444 Japanese ancestry individuals	Illumina [485227]	5	response to anticoagulant	http://purl.obolibrary.org/obo/GO_0061476	GCST000792	Genome-wide genotyping array							N	0
20834067	2011-07-21	Yashin AI	2010-09-01	Aging (Albany NY)	www.ncbi.nlm.nih.gov/pubmed/20834067	Joint influence of small-effect genetic variants on human longevity.	Longevity	1,173 individuals		NR [~ 550000]	39	longevity	http://www.ebi.ac.uk/efo/EFO_0004300	GCST000785	Genome-wide genotyping array							N	0
20835236	2010-10-05	Hysi PG	2010-09-12	Nat Genet	www.ncbi.nlm.nih.gov/pubmed/20835236	A genome-wide association study for myopia and refractive error identifies a susceptibility locus at 15q25.	Refractive error	4,270 European ancestry individuals	13,414 European ancestry individuals	Illumina [~ 2200000] (imputed)	1	Abnormality of refraction	http://purl.obolibrary.org/obo/HP_0000539	GCST000794	Genome-wide genotyping array							N	0
20835238	2010-10-05	Thorleifsson G	2010-09-12	Nat Genet	www.ncbi.nlm.nih.gov/pubmed/20835238	Common variants near CAV1 and CAV2 are associated with primary open-angle glaucoma.	Glaucoma (primary open-angle)	1,263 European ancestry cases, 34,887 European ancestry controls	2,175 European ancestry cases, 2,064 European ancestry controls	Illumina [303117]	1	open-angle glaucoma	http://www.ebi.ac.uk/efo/EFO_0004190	GCST000793	Genome-wide genotyping array							N	0
20835239	2010-10-05	Solouki AM	2010-09-12	Nat Genet	www.ncbi.nlm.nih.gov/pubmed/20835239	A genome-wide association study identifies a susceptibility locus for refractive errors and myopia at 15q14.	Refractive error	5,328 European ancestry individuals	10,280 European ancestry individuals	Illumina [~ 2500000] (imputed)	1	Abnormality of refraction	http://purl.obolibrary.org/obo/HP_0000539	GCST000795	Genome-wide genotyping array							N	0
20838585	2010-09-28	Smith EN	2010-09-09	PLoS Genet	www.ncbi.nlm.nih.gov/pubmed/20838585	Longitudinal genome-wide association of cardiovascular disease risk factors in the Bogalusa heart study.	Cardiovascular risk factors (age interaction)	525 European ancestry individuals	2,442 Finnish ancestry individuals	Illumina [2173391] (imputed)	4	waist circumference, triglyceride measurement, low density lipoprotein cholesterol measurement, cardiovascular disease, high density lipoprotein cholesterol measurement, age at assessment	http://www.ebi.ac.uk/efo/EFO_0004342, http://www.ebi.ac.uk/efo/EFO_0004530, http://www.ebi.ac.uk/efo/EFO_0004611, http://www.ebi.ac.uk/efo/EFO_0000319, http://www.ebi.ac.uk/efo/EFO_0004612, http://www.ebi.ac.uk/efo/EFO_0008007	GCST000789	Genome-wide genotyping array							N	0
20838585	2017-09-12	Smith EN	2010-09-09	PLoS Genet	www.ncbi.nlm.nih.gov/pubmed/20838585	Longitudinal genome-wide association of cardiovascular disease risk factors in the Bogalusa heart study.	Cardiovascular risk factors	525 European ancestry individuals	2,442 Finnish ancestry individuals	Illumina [2173391] (imputed)	2	waist circumference, triglyceride measurement, low density lipoprotein cholesterol measurement, cardiovascular disease, high density lipoprotein cholesterol measurement	http://www.ebi.ac.uk/efo/EFO_0004342, http://www.ebi.ac.uk/efo/EFO_0004530, http://www.ebi.ac.uk/efo/EFO_0004611, http://www.ebi.ac.uk/efo/EFO_0000319, http://www.ebi.ac.uk/efo/EFO_0004612	GCST004704	Genome-wide genotyping array							N	0
20844546	2010-10-06	Adachi S	2010-09-16	J Hum Genet	www.ncbi.nlm.nih.gov/pubmed/20844546	Meta-analysis of genome-wide association scans for genetic susceptibility to endometriosis in Japanese population.	Endometriosis	696 Japanese ancestry cases, 825 Japanese ancestry controls		Affymetrix [282838]	2	endometriosis	http://www.ebi.ac.uk/efo/EFO_0001065	GCST000797	Genome-wide genotyping array							N	0
20848476	2013-08-20	Haritunians T	2010-11-01	Inflamm Bowel Dis	www.ncbi.nlm.nih.gov/pubmed/20848476	Genetic predictors of medically refractory ulcerative colitis.	Ulcerative colitis	324 European ancestry medically refractory ulcerative colitis cases, 537 European ancestry non-medically refractory ulcerative colitis cases, 2,601 European ancestry controls		Illumina [313720]	10	ulcerative colitis	http://www.ebi.ac.uk/efo/EFO_0000729	GCST000853	Genome-wide genotyping array							N	0
20849430	2010-10-05	Franklin CS	2010-09-16	Ann Hum Genet	www.ncbi.nlm.nih.gov/pubmed/20849430	The TCF7L2 diabetes risk variant is associated with HbA₁(C) levels: a genome-wide association meta-analysis.	Glycated hemoglobin levels	1,782 European ancestry individuals		Illumina [256587]	1	HbA1c measurement	http://www.ebi.ac.uk/efo/EFO_0004541	GCST000798	Genome-wide genotyping array							N	0
20852631	2010-10-07	Antoniou AC	2010-09-19	Nat Genet	www.ncbi.nlm.nih.gov/pubmed/20852631	A locus on 19p13 modifies risk of breast cancer in BRCA1 mutation carriers and is associated with hormone receptor-negative breast cancer in the general population.	Breast cancer	1,193 European ancestry cases, 1,190 European ancestry controls	2,974 European ancestry cases, 3,012 European ancestry controls	Illumina [555616]	1	breast carcinoma	http://www.ebi.ac.uk/efo/EFO_0000305	GCST000801	Genome-wide genotyping array							N	0
20852632	2010-10-12	Goode EL	2010-09-19	Nat Genet	www.ncbi.nlm.nih.gov/pubmed/20852632	A genome-wide association study identifies susceptibility loci for ovarian cancer at 2q31 and 8q24.	Ovarian cancer	1,768 European ancestry cases, 2,354 European ancestry controls	8,709 European ancestry cases, 51,764 European ancestry controls	Illumina [2056878] (imputed)	7	ovarian carcinoma	http://www.ebi.ac.uk/efo/EFO_0001075	GCST000802	Genome-wide genotyping array							N	0
20852633	2010-10-07	Bolton KL	2010-09-19	Nat Genet	www.ncbi.nlm.nih.gov/pubmed/20852633	Common variants at 19p13 are associated with susceptibility to ovarian cancer.	Ovarian cancer	1,768 European ancestry cases, 2,353 European ancestry controls	8,739 European ancestry cases, 10,831 European ancestry controls	Illumina [540573]	2	ovarian carcinoma	http://www.ebi.ac.uk/efo/EFO_0001075	GCST000800	Genome-wide genotyping array							N	0
20858683	2010-10-07	Soranzo N	2010-09-21	Diabetes	www.ncbi.nlm.nih.gov/pubmed/20858683	Common variants at 10 genomic loci influence hemoglobin A₁(C) levels via glycemic and nonglycemic pathways.	Glycated hemoglobin levels	up to 46,368 European ancestry individuals		Affymetrix, Illumina [~ 2500000] (imputed)	11	HbA1c measurement	http://www.ebi.ac.uk/efo/EFO_0004541	GCST000803	Genome-wide genotyping array							Y	1
20860503	2010-10-14	Moffatt MF	2010-09-23	N Engl J Med	www.ncbi.nlm.nih.gov/pubmed/20860503	A large-scale, consortium-based genomewide association study of asthma.	Asthma	10,365 cases, 16,110 controls		Illumina [582892]	10	asthma	http://purl.obolibrary.org/obo/MONDO_0004979	GCST000804	Genome-wide genotyping array							N	0
20861866	2010-10-14	Kopplin LJ	2010-09-23	Genes Immun	www.ncbi.nlm.nih.gov/pubmed/20861866	Genome-wide association identifies SKIV2L and MYRIP as protective factors for age-related macular degeneration.	Age-related macular degeneration	684 European ancestry cases, 188 European ancestry controls	1,896 European ancestry cases, 1,866 European ancestry controls	Affymetrix [> 361556] (imputed)	4	age-related macular degeneration	http://www.ebi.ac.uk/efo/EFO_0001365	GCST000806	Genome-wide genotyping array							N	0
20862305	2010-10-12	Shu XO	2010-09-16	PLoS Genet	www.ncbi.nlm.nih.gov/pubmed/20862305	Identification of new genetic risk variants for type 2 diabetes.	Type 2 diabetes	1,019 Chinese ancestry cases, 1,710 Chinese ancestry controls	2,591 European ancestry cases, 3,052 European ancestry controls, 6,184 East Asian cases, 9,853 East Asian controls	Affymetrix [590887]	4	type 2 diabetes mellitus	http://purl.obolibrary.org/obo/MONDO_0005148	GCST000796	Genome-wide genotyping array							N	0
20864672	2010-10-17	Waterworth DM	2010-09-23	Arterioscler Thromb Vasc Biol	www.ncbi.nlm.nih.gov/pubmed/20864672	Genetic variants influencing circulating lipid levels and risk of coronary artery disease.	Triglycerides	up to 17,723 European ancestry individuals	up to 37,774 European ancestry individuals, up to 9,665 Indian Asian ancestry individuals	Affymetrix, Illumina, Perlegen [2155369] (imputed)	11	triglyceride measurement	http://www.ebi.ac.uk/efo/EFO_0004530	GCST000809	Genome-wide genotyping array							N	0
20864672	2010-10-17	Waterworth DM	2010-09-23	Arterioscler Thromb Vasc Biol	www.ncbi.nlm.nih.gov/pubmed/20864672	Genetic variants influencing circulating lipid levels and risk of coronary artery disease.	LDL cholesterol	up to 17,723 European ancestry individuals	up to 37,774 European ancestry individuals, up to 9,665 Indian Asian ancestry individuals	Affymetrix, Illumina, Perlegen [2155369] (imputed)	11	low density lipoprotein cholesterol measurement	http://www.ebi.ac.uk/efo/EFO_0004611	GCST000807	Genome-wide genotyping array							N	0
20864672	2010-10-17	Waterworth DM	2010-09-23	Arterioscler Thromb Vasc Biol	www.ncbi.nlm.nih.gov/pubmed/20864672	Genetic variants influencing circulating lipid levels and risk of coronary artery disease.	HDL cholesterol	up to 17,723 European ancestry individuals	up to 37,774 European ancestry individuals, up to 9,665 Indian Asian ancestry individuals	Affymetrix, Illumina, Perlegen [2155369] (imputed)	12	high density lipoprotein cholesterol measurement	http://www.ebi.ac.uk/efo/EFO_0004612	GCST000805	Genome-wide genotyping array							N	0
20871597	2010-10-07	Miki D	2010-09-26	Nat Genet	www.ncbi.nlm.nih.gov/pubmed/20871597	Variation in TP63 is associated with lung adenocarcinoma susceptibility in Japanese and Korean populations.	Lung adenocarcinoma	1,004 Japanese ancestry cases, 1,900 Japanese ancestry controls	1,094 East Asian ancestry cases, 9,148 East Asian ancestry controls	Illumina [432024]	2	lung adenocarcinoma	http://www.ebi.ac.uk/efo/EFO_0000571	GCST000810	Genome-wide genotyping array							N	0
20871662	2010-10-14	Fu YP	2010-09-02	J Ophthalmol	www.ncbi.nlm.nih.gov/pubmed/20871662	Identification of Diabetic Retinopathy Genes through a Genome-Wide Association Study among Mexican-Americans from Starr County, Texas.	Diabetic retinopathy	103 Mexican American cases, 183 Mexican American controls		Affymetrix [421010] (imputed)	0	diabetic retinopathy	http://www.ebi.ac.uk/efo/EFO_0003770	GCST000786	Genome-wide genotyping array							N	0
20872241	2010-10-15	Li J	2010-09-26	Breast Cancer Res Treat	www.ncbi.nlm.nih.gov/pubmed/20872241	A combined analysis of genome-wide association studies in breast cancer.	Breast cancer	2,702 European ancestry female cases, 5,726 European ancestry controls	Up to 7,386 cases, 7,576 controls	Illumina [285984]	4	breast carcinoma	http://www.ebi.ac.uk/efo/EFO_0000305	GCST000811	Genome-wide genotyping array							N	0
20876420	2010-10-15	Ingle JN	2010-09-27	J Clin Oncol	www.ncbi.nlm.nih.gov/pubmed/20876420	Genome-wide associations and functional genomic studies of musculoskeletal adverse events in women receiving aromatase inhibitors.	Adverse response to aromatase inhibitors	293 cases, 585 controls		Illumina [551395]	1	response to aromatase inhibitor	http://purl.obolibrary.org/obo/GO_0061477	GCST000813	Genome-wide genotyping array							N	0
20876611	2010-10-07	Wu Y	2010-09-27	Hum Mol Genet	www.ncbi.nlm.nih.gov/pubmed/20876611	Genome-wide association study for adiponectin levels in Filipino women identifies CDH13 and a novel uncommon haplotype at KNG1-ADIPOQ.	Adiponectin levels	1,776 Filipino ancestry female individuals	1,774 Filipino ancestry offspring	Affymetrix [2073674] (imputed)	3	adiponectin measurement	http://www.ebi.ac.uk/efo/EFO_0004502	GCST000812	Genome-wide genotyping array							N	0
20876614	2010-10-15	Yoon KA	2010-09-28	Hum Mol Genet	www.ncbi.nlm.nih.gov/pubmed/20876614	A genome-wide association study reveals susceptibility variants for non-small cell lung cancer in the Korean population.	Non-small cell lung cancer	621 Korean ancestry cases, 1,541 Korean ancestry controls	804 Korean ancestry cases, 1,470 Korean ancestry controls	Affymetrix [246758]	3	non-small cell lung carcinoma	http://www.ebi.ac.uk/efo/EFO_0003060	GCST000815	Genome-wide genotyping array							N	0
20877124	2010-10-07	Hiura Y	2010-09-18	Circ J	www.ncbi.nlm.nih.gov/pubmed/20877124	A genome-wide association study of hypertension-related phenotypes in a Japanese population.	Hypertension	936 Japanese ancestry individuals	6,123 Japanese ancestry individuals	Illumina [368274]	0	hypertension	http://www.ebi.ac.uk/efo/EFO_0000537	GCST000799	Genome-wide genotyping array							N	0
20877300	2010-10-15	Perroud N	2010-09-28	Pharmacogenomics J	www.ncbi.nlm.nih.gov/pubmed/20877300	Genome-wide association study of increasing suicidal ideation during antidepressant treatment in the GENDEP project.	Suicidal ideation	706 European ancestry individuals		Illumina [539199]	4	suicidal ideation	http://www.ebi.ac.uk/efo/EFO_0004320	GCST000816	Genome-wide genotyping array							N	0
20881960	2012-10-24	Lango Allen H	2010-09-29	Nature	www.ncbi.nlm.nih.gov/pubmed/20881960	Hundreds of variants clustered in genomic loci and biological pathways affect human height.	Height	133,653 European ancestry individuals	50,074 European ancestry individuals	Affymetrix, Illumina [2834208] (imputed)	199	body height	http://www.ebi.ac.uk/efo/EFO_0004339	GCST000817	Genome-wide genotyping array							Y	1
20884846	2010-10-15	Yang Q	2010-09-30	Circ Cardiovasc Genet	www.ncbi.nlm.nih.gov/pubmed/20884846	Multiple genetic loci influence serum urate levels and their relationship with gout and cardiovascular disease risk factors.	Urate levels	28,283 European ancestry individuals	22,054 European ancestry individuals	Affymetrix, Illumina [~ 2500000] (imputed)	11	urate measurement	http://www.ebi.ac.uk/efo/EFO_0004531	GCST000818	Genome-wide genotyping array							N	0
20885792	2010-10-14	Naj AC	2010-09-23	PLoS Genet	www.ncbi.nlm.nih.gov/pubmed/20885792	Dementia revealed: novel chromosome 6 locus for late-onset Alzheimer disease provides genetic evidence for folate-pathway abnormalities.	Alzheimer's disease (late onset)	931 cases, 1,104 controls	1,338 cases, 2,003 controls	Illumina [483399]	4	Alzheimer disease	http://purl.obolibrary.org/obo/MONDO_0004975	GCST000808	Genome-wide genotyping array							N	0
20887962	2010-11-15	Jee SH	2010-10-08	Am J Hum Genet	www.ncbi.nlm.nih.gov/pubmed/20887962	Adiponectin concentrations: a genome-wide association study.	Adiponectin levels	4,001 Korean ancestry individuals	2,304 Korean ancestry individuals	Affymetrix [up to 354357]	1	adiponectin measurement	http://www.ebi.ac.uk/efo/EFO_0004502	GCST000828	Genome-wide genotyping array							N	0
20889312	2012-11-02	Wang KS	2010-10-01	Schizophr Res	www.ncbi.nlm.nih.gov/pubmed/20889312	A genome-wide meta-analysis identifies novel loci associated with schizophrenia and bipolar disorder.	Bipolar disorder and schizophrenia	651 European ancestry bipolar cases, 1,171 European ancestry schizophrenia cases, 2,412 European ancestry controls		Affymetrix [722112]	103	mental or behavioural disorder	http://www.ebi.ac.uk/efo/EFO_0000677	GCST000821	Genome-wide genotyping array							N	0
20920776	2010-11-03	DeWan AT	2010-10-01	J Allergy Clin Immunol	www.ncbi.nlm.nih.gov/pubmed/20920776	PDE11A associations with asthma: results of a genome-wide association scan.	Asthma	28 European ancestry child cases, 19 European ancestry child controls, 11 African American child cases, 4 African American child controls, 18 Hispanic child cases, 14 Hispanic child controls, 9 Biracial child cases, 5 Biracial child controls	18 European ancestry child cases, 367 European ancestry child controls, 1 African American child cases, 28 African American child controls, 6 Hispanic child cases, 28 Hispanic child controls, 13 Biracial child cases, 38 Biracial child controls	Affymetrix [396207]	0	asthma	http://purl.obolibrary.org/obo/MONDO_0004979	GCST000819	Genome-wide genotyping array							N	0
[truncated: 42,117 more rows]

## Sheet: Supplementary Data 2
Supplementary Data 2. Analysis of articles published on Nature Genetics or PLoS Genetics without summary data on GWAS catalog
[truncated: 354 more rows]

[truncated: 4 more sheets: Supplementary Data 3, Supplementary Data 4, Supplementary Data 5, Supplementary Data 6]
